# Supplementary material for: An essential signaling function of cytoplasmic NELFB is independent of RNA polymerase II pausing
Source: J Biol Chem. 2023 Sep 17;299(11):105259. doi: 10.1016/j.jbc.2023.105259 (PMC10591015; doi:10.1016/j.jbc.2023.105259)
Supplement: Supplemental Tables [file mmc2.xlsx]

## Sheet: (1) NELFB mutant list
Supplemental Table 1: NELFB point mutants and truncations
Mutagenesis	Name	Backbone	NELFB Domain	Conservation	Interaction with NELFCD (WT: +++)	Interaction with NELFE (WT: +++)
crosslinked lysine residues
XKX to AAA	(DKL)120AAA	pLenti-CMV-GFP	α4	L conserved in D discoideum	+++	+++
XKX to AAA	(GKA)133AAA	pLenti-CMV-GFP	α5	D. melanogaster	+++	+++
XKX to AAA	(KKL)140AAA	pLenti-CMV-GFP	α5	L conserved in D discoideum	+	+++
XKX to AAA	(DKE)183AAA	pLenti-CMV-GFP	α7	D. melanogaster	-	+++
XKX to AAA	(VKR)194AAA	pLenti-CMV-GFP	α7	D. discoideum	-	+++
XKX to AAA	(LKQ)216AAA	pLenti-CMV-GFP	α9	Q conserved in D. discoideum	++	++
XKX to AAA	(GKN)258AAA	pLenti-CMV-GFP	btw α10-α11	G conserved in D. discoideum	++	++
XKX to AAA	(SKR)326AAA	pLenti-CMV-GFP	α14	R conserved in D. discoideum	+++	+++
XKX to AAA	(PKM)412AAA	pLenti-CMV-GFP	BE lobe	D. discoideum	++	+
XKX to AAA	(NKN)486AAA	pLenti-CMV-GFP	HEAT	D. rerio	++	-
XKX to AAA	(RKE)545AAA	pLenti-CMV-GFP	α24	D. rerio (R in fly)	+++	+++
Truncated Mutants
Truncation	Δ-N78	pLenti-CMV-GFP	α1, α2 (BC-lobe)	50% with D. melanogaster	-	++
Truncation	Δ-C60	pLenti-CMV-GFP	Α-25,26	50% with D. melanogaster	++	-
LXXLL motifs
LXXLL to LXXAA	LXXAA-144	pLenti-CMV-GFP	α5	(LEKLL) in D. discoideum	-	+++
LXXLL to LXXAA	LXXAA-392	pLenti-CMV-GFP	α-17	(IKFLT) in D. discoideum	+	++
LXXLL to LXXAA	LXXAA-492	pLenti-CMV-GFP	α-21	missing in D. discoideum	++	+

## Sheet: (2) RNA-seq (EV GFP VS Cre)
Supplemental Table 2: Gene expression comparing EV-GFP with EV-Cre
	baseMean	log2FoldChange (EV-GFP/EV-Cre)	lfcSE	svalue
Wfdc17	39.0114	-4.32441	0.781542	1.5847e-06
Sprr3	16.1155	-4.25671	1.23062	0.000600379
Gpr35	55.1864	-4.00261	0.656805	1.82789e-07
Sprr2g	64.1364	-3.79537	0.574025	5.95599e-08
2900060B14Rik	26.5294	-3.61806	0.886269	0.000211694
Serpine1	6918.2	-3.5059	0.323786	7.19364e-16
Prl2c2	22.81	-3.33832	0.916143	0.000896324
Serpinb1c	25.4396	-3.33556	0.832417	0.000395832
Slc7a11	635.035	-3.1949	0.326895	1.056e-12
Ctgf	7478.63	-3.08403	0.325561	1.29914e-11
Il13ra2	1076.05	-3.08155	0.29548	6.97075e-14
Hbegf	2309.11	-2.96998	0.305785	9.94359e-12
Cd93	44.1333	-2.94338	0.620322	0.000112619
Soat2	20.6739	-2.89233	0.922852	0.00389934
Lims2	103.789	-2.8661	0.43374	1.26307e-06
Acta2	1520.69	-2.86553	0.274978	5.31769e-13
Thbd	12898.1	-2.81313	0.335403	3.12956e-09
Timp3	17153.1	-2.80223	0.359892	3.12165e-08
Oas2	147.717	-2.7751	0.409798	9.92234e-07
2610528A11Rik	13.0806	-2.70945	1.25726	0.0218123
Hist1h4h	62.8666	-2.69752	0.528982	8.84671e-05
Gsta4	647.367	-2.66877	0.323414	9.90275e-09
Egln3	55.665	-2.6476	0.564139	0.000226601
Arl4d	82.6807	-2.6076	0.47478	4.93702e-05
Arc	161.773	-2.57454	0.410673	5.47518e-06
Tnfsf18	14.0036	-2.55262	1.14725	0.0220428
Ero1l	3623.89	-2.55091	0.352403	6.29786e-07
Fcgr1	10.2201	-2.53707	1.4667	0.0373636
Oas1h	19.7896	-2.53314	0.956552	0.0126417
Prss27	29.6985	-2.49433	0.724197	0.00371639
Angptl6	89.1688	-2.45386	0.489094	0.000198263
Atp8b4	121.776	-2.44696	0.40317	2.15968e-05
Prl8a9	29.3886	-2.4438	0.763778	0.00576667
Sprr2j-ps	13.3078	-2.43964	1.15796	0.0267326
Snord57	29.0635	-2.41642	0.765128	0.00664191
Fosl1	124.257	-2.41017	0.438536	8.19787e-05
Thbs1	23100.6	-2.39167	0.355451	4.54692e-06
H2-D1	12346.9	-2.38777	0.309561	2.62267e-07
Optc	31.1455	-2.35625	0.707156	0.00540877
Maff	941.236	-2.33461	0.300882	5.28533e-07
Ak4	370.069	-2.32801	0.331959	3.32754e-06
Fgd3	1233.22	-2.30428	0.273889	9.60279e-08
Ereg	1768.92	-2.29754	0.297897	8.64079e-07
Ptgs2	4732.16	-2.29617	0.290837	3.48925e-07
Smtnl2	14.2583	-2.28983	1.11044	0.0297795
Slc23a3	30.2477	-2.27577	0.733535	0.00837715
Oas3	53.8464	-2.23189	0.543691	0.00216355
Ptx3	47225.2	-2.22545	0.356418	4.19734e-05
4930486L24Rik	58.1525	-2.22532	0.523447	0.00165073
Adm	644.17	-2.22528	0.345425	2.79041e-05
Dusp4	346.236	-2.22416	0.334953	1.4097e-05
Fam71f1	26.15	-2.19868	0.789618	0.0157853
Klra2	123.405	-2.1877	0.426348	0.000415783
Slc6a19	15.6678	-2.1828	1.10899	0.035744
Gm15867	29.9173	-2.1667	0.704725	0.0119551
Tmem74b	10.9787	-2.15327	1.50827	0.0612679
Prelp	222.793	-2.14761	0.446509	0.0008618
Lurap1l	334.555	-2.14046	0.341976	5.38614e-05
Ccl20	46.2315	-2.13635	0.611769	0.00651478
Cdkn1a	820.798	-2.13524	0.32736	3.56831e-05
Tagln	1775.68	-2.13302	0.297592	6.4873e-06
Inhba	748.336	-2.12406	0.305959	1.24113e-05
Cnn1	117.164	-2.11853	0.422564	0.000571485
Cyr61	16647.6	-2.1153	0.362454	0.000140964
Pou3f1	75.0231	-2.11217	0.477609	0.00176096
Hist1h1a	25.5708	-2.1049	0.839369	0.0234712
Sprr1a	1277.53	-2.09951	0.274713	2.84831e-06
Gbp4	131.388	-2.09453	0.407791	0.000514599
Plk2	3260.03	-2.08335	0.273406	3.8811e-06
Il6	2978.27	-2.07585	0.306239	3.27778e-05
Atf3	386.398	-2.02176	0.360113	0.000323478
Ankrd37	96.266	-2.00901	0.461268	0.00238366
Cdsn	1002.23	-2.00176	0.375222	0.000542167
Slc5a5	39.6984	-1.9876	0.69705	0.0194032
Trib3	537.225	-1.98175	0.338398	0.000257206
Lonrf3	104.411	-1.96274	0.445614	0.00261594
Dusp5	48.7311	-1.95966	0.631739	0.015595
Tmem171	51.009	-1.93525	0.577569	0.0122907
Car9	172.451	-1.92188	0.431966	0.00277818
Epha2	2529.61	-1.91415	0.318283	0.000289181
Gipr	22.8115	-1.90581	0.947969	0.0440305
Slc7a5	4965.26	-1.90222	0.361082	0.00104529
Slc2a1	4619.79	-1.89142	0.345715	0.000728705
Rgs11	70.5464	-1.87987	0.525291	0.0106896
Tslp	188.452	-1.86617	0.375419	0.00198446
Etv4	303.163	-1.85757	0.326555	0.000660274
Serpini1	92.0951	-1.85433	0.479805	0.00747113
Mcam	998.959	-1.84863	0.400622	0.00302804
Pax8	18.7406	-1.83689	0.955915	0.0505431
Hist1h1e	24.0066	-1.83481	0.841602	0.0416478
Rpph1	28.8561	-1.83033	0.751096	0.0319
H2-K1	20269.1	-1.8272	0.336852	0.00121396
Siglecg	112.619	-1.82579	0.433992	0.00564445
Olr1	14.8393	-1.81389	1.12946	0.066107
Calcrl	129.097	-1.80981	0.404082	0.00420106
Hist1h2be	55.9689	-1.80427	0.527527	0.0154037
Apol9b	619.47	-1.80413	0.377085	0.00286124
E430016F16Rik	68.6621	-1.78076	0.493093	0.0133485
Gjb4	75.5599	-1.7554	0.537169	0.0198355
Fam65b	168.016	-1.74929	0.363587	0.00380697
Tnfaip3	2549.31	-1.74592	0.297957	0.00100629
F830016B08Rik	202.47	-1.74088	0.364834	0.00399621
Kif5a	280.603	-1.73552	0.442682	0.0113237
Ccno	26.6394	-1.73368	0.796137	0.0465129
Cox6a2	12.1187	-1.72595	1.40714	0.089768
Adamts5	15393.6	-1.72584	0.327414	0.00223457
Fosb	172.502	-1.72359	0.388841	0.00638862
Smad7	1213.41	-1.7063	0.287863	0.0012561
Catsperd	21.4965	-1.6972	0.892082	0.0600825
Hist2h2bb	29.1759	-1.69661	0.798347	0.0512815
H2-T24	255.673	-1.69627	0.380045	0.00690542
Rbm38	403.076	-1.69562	0.319205	0.00246037
C4bp	5122.99	-1.69399	0.329569	0.00319823
Etv5	217.589	-1.69325	0.413999	0.0108482
Hmox1	7914.69	-1.68832	0.325405	0.00311242
Sgk1	2423.73	-1.68068	0.275556	0.00112844
Il1f9	14.9943	-1.67918	1.32662	0.0902197
Psmb9	82.4676	-1.66822	0.467271	0.0187613
Alpl	203.381	-1.66612	0.415178	0.0124665
Fam162a	2045.12	-1.66285	0.286	0.00187305
Ankk1	49.2944	-1.66025	0.568511	0.0300719
Fam71f2	15.33	-1.64519	1.14381	0.0826122
Myc	2937.11	-1.64136	0.281316	0.00210181
Ifit3b	285.43	-1.62732	0.398367	0.0137074
Higd1a	790.201	-1.6269	0.301296	0.00362547
Tnfrsf22	336.91	-1.62589	0.348455	0.00732541
Csf1	21254.9	-1.61724	0.359313	0.00930321
Csf2	28.4772	-1.61632	0.741756	0.0538972
Ankrd55	98.351	-1.60735	0.464923	0.0239561
1810011O10Rik	194.922	-1.60164	0.439383	0.0213576
Hes1	111.029	-1.6016	0.41282	0.0185488
Fhdc1	453.879	-1.59598	0.302163	0.00473498
Cd274	149.677	-1.59419	0.420303	0.0196181
H2-Q4	2976.02	-1.59286	0.345806	0.00960939
Pcsk4	110.979	-1.59256	0.424199	0.0206982
Cfb	513.494	-1.58331	0.356942	0.0121203
Lgals3bp	18182.9	-1.57893	0.307614	0.00601288
Clec2e	11.9326	-1.57788	1.62046	0.1138
Ache	30.2999	-1.57459	0.724928	0.0589124
Serpinb9e	16.2972	-1.56758	1.14603	0.0920444
Tlcd2	29.0648	-1.56728	0.735021	0.0604777
Plaur	1032.44	-1.56535	0.320964	0.00776627
Htr2a	641.289	-1.54563	0.291423	0.0061376
Gm6568	31.2077	-1.54432	0.731169	0.0624629
Cdnf	61.3349	-1.54164	0.540867	0.0409722
Hspa1b	743.151	-1.54117	0.309434	0.00806945
Esd	3637.11	-1.54054	0.274986	0.00484214
Tnfrsf12a	2687.74	-1.53801	0.297442	0.00704432
S100a7a	57.2969	-1.5364	0.532915	0.0406379
Galnt15	41.4099	-1.53501	0.673096	0.0585247
F3	7532.18	-1.53167	0.311056	0.00991399
Col12a1	8850.55	-1.51303	0.405169	0.0259459
Ccrn4l	1777.89	-1.50582	0.29544	0.00976178
Spry4	85.9898	-1.50509	0.461618	0.0331672
Mafk	993.764	-1.50431	0.303539	0.0114825
Klf5	130.813	-1.48609	0.429684	0.0312741
Ifit3	916.359	-1.47992	0.371034	0.0246961
A930015D03Rik	98.0354	-1.47088	0.547787	0.052761
Peg10	1698.89	-1.45732	0.301527	0.0159748
Tll1	156.233	-1.45389	0.395252	0.0306666
Gch1	158.408	-1.44671	0.426754	0.037686
Apol9a	749.526	-1.44122	0.360203	0.0275309
Gja4	57.0697	-1.43723	0.534132	0.05544
Ddx60	154.197	-1.43159	0.384543	0.0315824
F730043M19Rik	248.655	-1.43049	0.333443	0.0249424
Ifi44	2113.13	-1.42116	0.410145	0.0393097
U90926	70.4729	-1.41906	0.491391	0.0531344
Adm2	27.0677	-1.41767	1.03919	0.107758
Rtn4r	24.2688	-1.41664	0.916645	0.0979731
Ifi27l2a	166.488	-1.41626	0.492985	0.0535119
Ppp1r15a	1785.59	-1.41314	0.307247	0.0222766
Klf4	1524.67	-1.41229	0.281618	0.0177443
Gm20219	38.0912	-1.41084	0.743488	0.0839533
Pygm	21.7401	-1.40915	0.938687	0.100304
C4b	8857.99	-1.40356	0.33261	0.0280727
Apln	1751.41	-1.402	0.270852	0.0169438
Mettl7b	16.6042	-1.38995	1.46478	0.131149
Fhl1	802.418	-1.38541	0.313436	0.0272622
Gprc5a	1039.89	-1.37478	0.352938	0.0360656
Pvr	1336.36	-1.37264	0.346787	0.0344591
Klhl21	1483.33	-1.36792	0.284366	0.0244495
Lif	1124.23	-1.35818	0.293372	0.0278004
Zbp1	687.358	-1.35734	0.394857	0.0475954
Myl9	952.984	-1.35697	0.332538	0.0347807
Plod1	7364.03	-1.35639	0.360728	0.0423201
Sdpr	3866.99	-1.35516	0.29541	0.028894
Tecta	20.5058	-1.35279	1.01166	0.115211
Unc5b	5462.79	-1.3524	0.35591	0.0419841
Crim1	10521.7	-1.34887	0.338639	0.0389833
Prkab2	535.301	-1.34512	0.30005	0.0303696
Slc7a1	3034.5	-1.33872	0.359108	0.0447354
Agrn	7664.3	-1.33604	0.314319	0.0354235
Smoc1	881.586	-1.33436	0.34768	0.0436816
Slc6a9	1081.38	-1.33381	0.407003	0.0550536
Ier5	2693.61	-1.32582	0.269419	0.0283458
Edn1	1049.99	-1.325	0.346865	0.0454428
Dusp1	1631.2	-1.32196	0.298837	0.0341364
Fbxw24	33.4079	-1.31177	0.774252	0.107297
Ahr	1055.28	-1.31088	0.298902	0.0383333
Serpinb9b	368.818	-1.31038	0.333778	0.0461536
Rrp12	401.161	-1.30787	0.310191	0.0413107
Csrnp1	301.021	-1.30116	0.371568	0.0562133
Eno1b	157.006	-1.29985	0.538181	0.0835048
Thpo	66.7111	-1.29162	0.593689	0.0934082
Skil	1237.67	-1.28877	0.285365	0.0399711
Cav1	5001.5	-1.2869	0.264864	0.03349
Hilpda	485.453	-1.28557	0.306196	0.0457982
Vgll3	3184.43	-1.27975	0.34598	0.0569857
Vamp1	292.395	-1.27365	0.385531	0.0665184
Ifi203	966.89	-1.26156	0.360453	0.06489
Usp17la	24.999	-1.25985	0.915652	0.128326
Tmem202	20.717	-1.25908	0.99167	0.132555
Ank1	106.84	-1.25882	0.432313	0.0799902
Egln1	2996.93	-1.25571	0.309814	0.0546664
Ankrd1	529.885	-1.24848	0.341883	0.0644825
Cxcl10	971.295	-1.24827	0.283984	0.0509127
Fam83c	15.109	-1.24757	1.4102	0.149387
Usp18	1555.67	-1.24688	0.341552	0.0657015
Mndal	214.704	-1.24353	0.392647	0.0774036
Gpr137c	33.0523	-1.23815	0.753396	0.122713
Relt	178.635	-1.23749	0.436431	0.0852986
Gm11974	172.578	-1.23572	0.369812	0.0752743
Procr	1359.54	-1.23495	0.355258	0.0723111
Stc1	2043.22	-1.22689	0.297423	0.0620575
Pmaip1	141.109	-1.22428	0.503297	0.0984395
Begain	105.986	-1.2234	0.453689	0.0929544
Ckb	273.287	-1.22205	0.331237	0.0714692
1700029J07Rik	130.498	-1.21701	0.411813	0.0888694
Cdh23	98.4666	-1.21503	0.509848	0.102644
Gsta3	129.717	-1.21362	0.400471	0.0879778
Nop56	1814.44	-1.2055	0.295838	0.0685787
Trmt61a	331.666	-1.20244	0.332553	0.0782627
Irs2	1705.71	-1.19604	0.302482	0.0740021
Bst2	5962.25	-1.19448	0.303891	0.0748501
Perm1	124.76	-1.19336	0.472284	0.104974
4921531C22Rik	114.819	-1.19234	0.408581	0.0965925
Chd5	99.6299	-1.18994	0.551834	0.117081
Txnrd1	6095.72	-1.18738	0.287505	0.0731569
Oasl2	1892.87	-1.18724	0.350885	0.0875324
F2r	4126.8	-1.1846	0.363047	0.0906721
Rnd1	599.543	-1.18343	0.334966	0.0848496
2310001H17Rik	232.593	-1.18275	0.349882	0.0893173
Fam198b	1412.2	-1.18193	0.294454	0.0778308
Ctla2a	437.654	-1.1797	0.326299	0.0844013
Zfand2a	1445.67	-1.17826	0.331398	0.0870852
Tec	80.2208	-1.17656	0.479247	0.111456
Psmb8	498.852	-1.17561	0.369193	0.0956818
Lrrc8d	27.3713	-1.17545	1.01098	0.149855
Wisp2	13298.4	-1.17313	0.278378	0.0769763
Gm12603	55.4173	-1.17097	0.641078	0.130679
Ccdc137	648.415	-1.17086	0.293595	0.0812919
Nqo1	309.917	-1.16734	0.389037	0.101239
Col28a1	58.4221	-1.16344	0.53946	0.125054
Tnfsf9	287.052	-1.16044	0.381189	0.10311
Stc2	230.2	-1.15025	0.441228	0.118014
Hyal1	160.308	-1.15	0.470948	0.12178
Gbe1	224.194	-1.14958	0.410807	0.112862
Abcc1	4337.9	-1.14947	0.367005	0.105441
Col20a1	90.6588	-1.14914	0.523806	0.127859
Ifrd1	1284.39	-1.14055	0.292405	0.0947717
Filip1l	2990.33	-1.1371	0.307695	0.0989041
Ptchd4	698.371	-1.12542	0.354168	0.11427
Cyp27b1	24.7605	-1.1246	0.926093	0.15736
Bdnf	1927.52	-1.12393	0.314673	0.109597
Dmtn	16.1564	-1.12299	1.58639	0.16856
Tmc7	65.6741	-1.12196	0.558513	0.141458
Tuba8	168.77	-1.1208	0.397824	0.124588
Oas1g	129.421	-1.12064	0.396067	0.12412
Prss22	112.17	-1.11875	0.41199	0.12739
Synpo2	59.785	-1.11757	0.526726	0.139591
Glt1d1	212.146	-1.11655	0.365389	0.121313
Mir17hg	225.519	-1.11556	0.459702	0.134426
Ier3	3194.38	-1.11464	0.28283	0.105907
Epha1	177.607	-1.11455	0.516193	0.140526
Actg2	33.5594	-1.11203	0.754583	0.15501
Rn45s	68776.1	-1.11122	0.337211	0.118486
Dnajb9	1443.81	-1.10721	0.333845	0.119904
Trim30a	1120.57	-1.1065	0.347687	0.123652
Zdhhc14	33.6578	-1.10457	0.768489	0.156424
Ctla2b	96.095	-1.09967	0.439903	0.138653
Amotl2	17847.8	-1.09926	0.27322	0.11333
Hsph1	2820.83	-1.0987	0.268707	0.112394
Polr2l	164.475	-1.09839	0.431047	0.138183
Rgs2	341.282	-1.09441	0.398154	0.136773
AI839979	103.777	-1.09225	0.43546	0.143318
Pgf	43.2038	-1.09213	0.679316	0.156893
Slc3a2	6882.8	-1.09063	0.344317	0.132087
Fam26d	35.5401	-1.08481	0.779278	0.16295
Nr4a1	272.949	-1.08391	0.393937	0.142854
Vnn3	2924.04	-1.08298	0.358918	0.137712
Actn1	8600.09	-1.08176	0.279308	0.126455
Pim1	847.906	-1.08155	0.313622	0.133022
Rhbdd1	1349.72	-1.08018	0.378917	0.14378
Ciart	158.015	-1.07916	0.381661	0.144244
Trim30d	401.677	-1.07493	0.386455	0.14518
Irf7	836.384	-1.07387	0.30297	0.135366
Slc48a1	4041.74	-1.07384	0.286118	0.133489
Prkg2	155.996	-1.07209	0.440433	0.151727
Nt5e	506.157	-1.0719	0.358196	0.14471
Lrrc15	29.2479	-1.07036	0.878502	0.167623
Pdgfb	20.7689	-1.06979	1.06957	0.17136
Ngf	305.065	-1.06706	0.345975	0.145648
Cx3cl1	2645.19	-1.06564	0.360881	0.148453
Hmga1	74.2263	-1.06328	0.495655	0.159223
Rbpj	1562.71	-1.06233	0.279383	0.140059
Mnda	210.43	-1.06109	0.395992	0.152667
Rtp4	1287.34	-1.04914	0.406237	0.16062
Sertad4	128.314	-1.04526	0.441032	0.164345
Tnk2	5272.6	-1.04089	0.270704	0.153607
Lrrc51	138.581	-1.03903	0.402756	0.164813
Rin1	1328.61	-1.03829	0.281232	0.155954
Sema7a	171.987	-1.03786	0.403396	0.165281
P4ha2	6646.65	-1.03554	0.392492	0.166217
Dfna5	85.567	-1.03422	0.461619	0.16996
Fam107b	1191.65	-1.03115	0.367636	0.167154
Angel1	98.5084	-1.02594	0.517731	0.175093
Ufsp1	74.8449	-1.02504	0.494764	0.174628
Eml6	319.864	-1.02217	0.319741	0.170893
H2-T23	1402.8	-1.01935	0.34242	0.173229
Col8a1	5074.96	-1.01868	0.363677	0.174162
Ero1lb	92.8322	-1.01755	0.583497	0.179741
Dlec1	29.939	-1.01722	0.816628	0.181591
Isg15	1526.88	-1.016	0.475261	0.178349
Acot2	286.813	-1.01403	0.337578	0.176953
Zbtb32	32.3691	-1.01312	0.773723	0.182055
Prdx6	2157.13	-1.01171	0.342108	0.177884
Gsto1	2160.5	-1.01019	0.325889	0.178814
Mical2	4470.04	-1.00747	0.287161	0.180666
Ces2g	329.225	-1.00504	0.387839	0.182982
Whrn	149.184	-1.00332	0.400263	0.18391
Tnnc1	49.2195	-1.00236	0.588705	0.184374
Eid3	28.4182	-1.0012	0.88527	0.184839
Ifi204	1619.47	-0.999798	0.328881	0.185304
9130008F23Rik	238.606	-0.999137	0.338179	0.185768
Rsad2	435.995	-0.998374	0.336615	0.186232
Epha4	803.51	-0.993206	0.396366	0.187626
Cnnm4	443.462	-0.99124	0.430113	0.188559
P2rx3	48.9617	-0.987664	0.589204	0.189025
Hmga2	982.279	-0.986282	0.334318	0.190903
Mmp27	76.9447	-0.983034	0.491879	0.189961
Peak1	4293.79	-0.974259	0.291653	0.200321
Rad9b	96.4641	-0.971167	0.484163	0.19513
Ifi202b	3195.23	-0.967825	0.343778	0.201732
Xaf1	346.882	-0.967452	0.365757	0.201261
Pcgf5	111.311	-0.967183	0.49124	0.196539
Jph2	28.9386	-0.963337	0.866887	0.191844
Clcf1	2404.21	-0.963052	0.307894	0.209199
Celf4	634.576	-0.961576	0.294988	0.211518
Pgk1	597.053	-0.960613	0.364675	0.206877
Ccdc37	124.024	-0.958795	0.424459	0.203141
Nuak2	511.504	-0.958145	0.310364	0.211983
4933433G15Rik	30.993	-0.950333	0.879245	0.19419
Tnfrsf23	1618.15	-0.948746	0.308613	0.216658
Palld	5886.41	-0.948077	0.290978	0.219934
Ptgs2os	44.3036	-0.946033	0.661946	0.198432
AI607873	290.24	-0.942595	0.372386	0.214316
Btg2	863.94	-0.941448	0.323747	0.220865
Fendrr	60.3396	-0.940641	0.573457	0.204078
AA543186	37.2616	-0.940002	0.702537	0.199377
2010111I01Rik	2488.35	-0.937965	0.288105	0.226461
Gm14005	84.6324	-0.935665	0.461667	0.212449
Mdn1	2442.28	-0.931099	0.374961	0.221331
Rora	771.667	-0.93049	0.319146	0.226929
Vegfa	12151.2	-0.92766	0.344406	0.225992
Sap18	872.09	-0.923788	0.341379	0.228335
Ap4s1	141.26	-0.922925	0.449953	0.217597
Chka	2398.46	-0.922431	0.303554	0.238049
Kdm4d	19.7258	-0.922194	1.30059	0.195599
Tlr7	222.245	-0.917284	0.439929	0.222262
Phlda1	2402.3	-0.915786	0.362542	0.232056
Smox	674.403	-0.914329	0.320733	0.23943
Fam129b	8202.15	-0.911951	0.276794	0.25438
BC031361	165.2	-0.911474	0.369883	0.233904
Adamts6	357.71	-0.910201	0.363994	0.23529
Samd4	720.772	-0.910153	0.293577	0.25124
Ackr3	8480.47	-0.907346	0.343013	0.241721
Vcl	15374	-0.904374	0.277852	0.261075
Simc1	679.94	-0.903535	0.304333	0.253932
Ajuba	2216.69	-0.903043	0.282761	0.260187
Mllt11	529.97	-0.900214	0.300131	0.257507
E2f6	128.266	-0.898769	0.429785	0.232519
Asns	1657.66	-0.897866	0.282037	0.265922
Nexn	303.634	-0.895972	0.335546	0.252586
Odc1	621.257	-0.89593	0.340714	0.25079
Fam219a	943.31	-0.89483	0.289649	0.266362
Tfrc	6122.07	-0.893115	0.380162	0.245805
Bnip3	1365	-0.891413	0.357333	0.248981
Srxn1	2185.2	-0.891368	0.339769	0.255273
Rnf225	68.4162	-0.890664	0.63553	0.218065
Tiparp	936.19	-0.887235	0.344099	0.256612
Fbln2	75143	-0.886783	0.340898	0.25706
Gbp3	918.339	-0.885262	0.344788	0.257953
Prelid2	41.5628	-0.88498	0.672939	0.217128
Serpinb9	4411.9	-0.884587	0.305246	0.272469
Bcar1	5940.99	-0.883671	0.309348	0.270301
Eaf1	2178.37	-0.883082	0.292183	0.277628
Angptl4	5266.33	-0.879794	0.386827	0.253034
Spred3	903.55	-0.879071	0.316162	0.27419
Doc2g	151.056	-0.878862	0.487128	0.235751
Mthfd1l	843.756	-0.875355	0.285892	0.289458
Lox	65898.3	-0.873938	0.342742	0.267679
Raph1	1950.54	-0.871479	0.276424	0.294881
Pvt1	364.034	-0.870196	0.318669	0.281467
Fam57b	26.0896	-0.869227	1.12541	0.20827
Wisp1	460.526	-0.867608	0.375505	0.264604
Aplp1	206.943	-0.866994	0.468296	0.246707
Csrnp2	426.38	-0.866991	0.306828	0.288623
Ppbp	1960.09	-0.865007	0.376572	0.265482
Fgf7	11035.4	-0.863618	0.280576	0.301914
Hpx	46.3814	-0.86186	0.619029	0.227867
2700054A10Rik	69.1864	-0.861121	0.565532	0.234829
Tcea2	235.021	-0.860507	0.456937	0.250339
Trim14	91.6739	-0.856522	0.470952	0.249887
Nr1d1	1861.84	-0.855622	0.301842	0.299445
Lamc2	43.3778	-0.855454	0.735625	0.224124
Gadd45b	1260.3	-0.85342	0.279562	0.311277
Oas1b	392.837	-0.852801	0.361582	0.281043
Zyx	8633.83	-0.851993	0.312191	0.297378
Gm20554	563.974	-0.849799	0.369803	0.279767
Mx2	229.632	-0.847814	0.369231	0.282737
Acot7	793.591	-0.845749	0.312624	0.303959
Dedd2	173.481	-0.845115	0.371065	0.284425
Atp8b5	27.0608	-0.844507	1.00151	0.214784
Pdlim7	1844.36	-0.843264	0.279177	0.322883
Tmem45a	1344.01	-0.843018	0.336885	0.295297
Cpt1a	3873.84	-0.839804	0.279936	0.326023
Rnft2	562.315	-0.834168	0.390981	0.286527
Dusp8	421.69	-0.831147	0.307304	0.318526
Slc1a6	51.807	-0.830857	0.672408	0.236672
Anxa3	3975.48	-0.829042	0.272565	0.338808
Csrp1	2517.28	-0.82841	0.33999	0.306402
Per2	457.418	-0.828046	0.320452	0.313707
Frat2	109.783	-0.82615	0.469185	0.268554
Apbb1ip	774.505	-0.825298	0.298538	0.328759
AW011738	183.762	-0.824446	0.433649	0.27934
Inafm2	1190.18	-0.823899	0.281928	0.33804
Pappa	2935.25	-0.821975	0.366899	0.301093
S100g	72.4232	-0.820333	0.594023	0.248527
Serpinb1b	126.922	-0.819621	0.443799	0.280194
Heatr1	1074.38	-0.81729	0.31553	0.327196
Rassf1	1304.07	-0.813194	0.288383	0.342649
Spry1	339.799	-0.812401	0.386495	0.301504
Cxcl2	471.843	-0.811966	0.367728	0.307624
Tap1	1670.53	-0.810346	0.354507	0.313303
Plin2	1758.97	-0.809638	0.285363	0.347974
Spata5l1	122.267	-0.808691	0.421426	0.29363
Ydjc	97.3197	-0.808479	0.482295	0.276768
Trim16	314.455	-0.807016	0.328089	0.329926
Bcl6	1267.83	-0.805248	0.283747	0.350255
Ddah1	1069.16	-0.80401	0.356809	0.317728
Lrg1	192.511	-0.803196	0.396047	0.305588
Aen	295.803	-0.801065	0.340846	0.327978
Baz1a	833.761	-0.797728	0.287829	0.353287
B2m	45776.4	-0.796889	0.311151	0.344177
Map2k1	2796.48	-0.793923	0.314645	0.34494
1190002N15Rik	1394.87	-0.792363	0.351255	0.330703
Snora7a	36.8299	-0.78954	0.741217	0.246257
Gdf15	25.214	-0.785264	0.965344	0.227399
Lats2	2774.93	-0.783732	0.294688	0.360431
Fitm2	425.939	-0.781921	0.387507	0.323669
Mfsd2a	89.1483	-0.780396	0.476621	0.294047
Wwc1	618.552	-0.780228	0.312442	0.353666
Il16	1451.88	-0.780196	0.276601	0.378732
Helz2	4574.61	-0.780046	0.31978	0.350635
2022-09-03	94.2767	-0.778699	0.448844	0.30355
Actn4	10314.1	-0.774844	0.300737	0.364164
Igsf9	188.131	-0.773468	0.418052	0.314515
Plk3	177.3	-0.769552	0.378515	0.334575
Gpatch4	552.118	-0.76784	0.306621	0.369325
H2-T10	167.201	-0.767549	0.41293	0.324061
Itga5	6903.87	-0.767171	0.353239	0.346458
Trim66	24.5328	-0.765705	1.01811	0.230665
Rnf126	1240.88	-0.764477	0.285093	0.388967
Slc25a45	325.351	-0.762794	0.322385	0.361926
6430531B16Rik	27.2002	-0.762667	0.88383	0.240349
Efnb2	5407.41	-0.762526	0.293854	0.38406
Flna	45695.5	-0.75939	0.300632	0.381229
Cpq	2364.07	-0.756467	0.353799	0.351014
Irgm1	1996.39	-0.756421	0.319319	0.370785
Itih5	128.61	-0.755314	0.40125	0.335346
Phf11d	444.221	-0.752978	0.399319	0.336885
Proser2	26.6117	-0.752828	0.924568	0.23989
Fam219aos	259.424	-0.752732	0.344776	0.35856
Alg3	399.197	-0.751189	0.379601	0.34532
Rrp9	400.723	-0.751086	0.311424	0.380518
Carhsp1	2576.16	-0.747082	0.331038	0.371149
P3h2	232.503	-0.746147	0.490593	0.308845
Notch4	76.2602	-0.745038	0.565011	0.291964
Slc25a25	688.403	-0.744182	0.292336	0.400339
Chst10	130.365	-0.743164	0.426649	0.333028
Pdk1	1958.33	-0.741444	0.294805	0.40102
Itpripl2	16981.3	-0.739584	0.332701	0.375498
Klc2	672.685	-0.738023	0.296811	0.402378
Adgrg2	2160.38	-0.734177	0.371439	0.357812
Setd6	243.035	-0.733955	0.378076	0.354044
Cd44	4039.63	-0.733446	0.354208	0.366019
Gprin3	18.5617	-0.732076	1.49439	0.2204
4930480K23Rik	38.5822	-0.731232	0.712672	0.271171
Ccbe1	2055.42	-0.730272	0.352785	0.371512
Wars	1323.03	-0.728785	0.296283	0.413369
Smad6	986.922	-0.728671	0.305269	0.405076
Shc4	122.361	-0.726988	0.419472	0.343796
Cav2	1476.82	-0.726879	0.275809	0.437145
Ptprk	4012.4	-0.726305	0.378672	0.359308
Slfn8	856.535	-0.723427	0.308199	0.408417
Vwa1	75.776	-0.723416	0.587202	0.296131
Zbtb18	432.348	-0.722003	0.308178	0.409743
Coro1c	1936.79	-0.720162	0.289566	0.429734
Oas1a	319.94	-0.71986	0.340673	0.387921
Pgrmc1	7339.62	-0.719762	0.350181	0.380874
Snhg17	954.643	-0.719637	0.321397	0.399658
Slc25a33	228.747	-0.71944	0.417412	0.348354
Nav2	781.78	-0.71898	0.301968	0.416959
Cited2	3956.81	-0.716592	0.297003	0.424054
Adar	3726.75	-0.716022	0.269685	0.454134
Naa25	1174.48	-0.715843	0.294631	0.428481
Wipi2	3230.57	-0.715108	0.277743	0.448264
Kpna1	1338.12	-0.714264	0.294075	0.432222
Nle1	349.129	-0.713598	0.326831	0.40068
Ccdc92	173.758	-0.713149	0.384896	0.363792
Aldh1a1	1183.89	-0.712568	0.30427	0.420848
Chac1	439.537	-0.710397	0.393612	0.361553
Gm6634	68.6511	-0.709497	0.518714	0.322095
Selp	1401	-0.708526	0.304549	0.426592
Prkch	53.7041	-0.705549	0.567737	0.309657
Rnf39	57.953	-0.70495	0.543082	0.315322
Hpse	298.667	-0.704061	0.409375	0.359681
Id1	1753.94	-0.702821	0.331783	0.407752
Dcn	65638	-0.699709	0.309328	0.431602
Nif3l1	455.619	-0.696852	0.307959	0.434998
Sspo	27.7242	-0.696631	0.873355	0.262843
Foxf1	303.818	-0.695835	0.336805	0.410404
Glce	1806.98	-0.694714	0.38783	0.377655
Exosc5	272.263	-0.694045	0.34037	0.409081
Dnajb1	1486.75	-0.692661	0.326774	0.418909
Tpm2	2445.33	-0.692398	0.270317	0.471594
Stom	2825.88	-0.692055	0.353806	0.39829
Pus7	688.716	-0.689964	0.295914	0.45238
Errfi1	6069.71	-0.68984	0.292272	0.455588
Sesn2	514.962	-0.688772	0.319796	0.433458
Trib1	1910.98	-0.688732	0.295532	0.454425
Pxdc1	148.674	-0.684495	0.414493	0.370056
Sema3c	5887.45	-0.683699	0.41088	0.372601
Zfp365	447.058	-0.682831	0.306486	0.450324
Pdzd2	73.3234	-0.681672	0.512405	0.33727
Vmp1	12218.9	-0.679865	0.354111	0.410734
Gm4841	73.5622	-0.679746	0.56963	0.323276
Slc2a9	27.4606	-0.678586	0.853504	0.270737
Slfn2	676.107	-0.677944	0.389033	0.389663
Pwp2	723.21	-0.677152	0.303179	0.457038
Cotl1	500.61	-0.677066	0.374664	0.396915
Neto2	392.854	-0.675945	0.324365	0.440486
Naip5	117.059	-0.675642	0.435816	0.363047
Emp1	4778.88	-0.673249	0.380758	0.395883
Ehf	484.458	-0.671512	0.323276	0.444399
Nsun5	280.678	-0.670172	0.335849	0.434382
Gadd45a	903.153	-0.668242	0.323654	0.447672
Apobr	167.345	-0.665941	0.365502	0.412712
Clcn2	677.879	-0.665609	0.346699	0.428794
Masp1	2666.94	-0.665457	0.325558	0.449148
Hist1h1c	1133.54	-0.665382	0.410004	0.38582
Rmrp	34.5476	-0.665055	0.87238	0.274619
Noc2l	1336.01	-0.664621	0.283162	0.482336
Inha	391.023	-0.661966	0.34895	0.430981
Nid1	59775.1	-0.660461	0.379709	0.406751
Ern1	1126.91	-0.658041	0.344707	0.43806
Dnaja4	195.052	-0.65679	0.361795	0.422134
Cirh1a	1266.06	-0.656005	0.302793	0.470473
Ypel1	141.781	-0.655377	0.414259	0.390704
Naip2	800.607	-0.651931	0.312184	0.465092
Aplp2	40304.9	-0.651421	0.326914	0.457616
Slc25a37	2523.84	-0.651235	0.358406	0.433149
4833418N02Rik	129.432	-0.650082	0.39391	0.404404
1500011K16Rik	172.463	-0.649928	0.397782	0.401699
Reep6	132.494	-0.647815	0.439933	0.381584
Pla1a	56.364	-0.647613	0.653027	0.314111
Dos	513.928	-0.64676	0.352724	0.441391
Serpina7	87.5842	-0.645632	0.447376	0.378014
Hist1h1b	23.0024	-0.64461	0.971457	0.266802
Myh9	25672.4	-0.643185	0.267372	0.523212
Ovgp1	107.929	-0.64292	0.50683	0.354422
Adpgk	2137.98	-0.642071	0.394806	0.411065
Bbs4	196.726	-0.640628	0.353259	0.444698
Gpr176	1536.03	-0.640518	0.313616	0.473825
Brd2	9708.86	-0.640025	0.277292	0.51137
B430319G15Rik	126.908	-0.639134	0.40774	0.403055
Eif2b3	278.809	-0.638688	0.325947	0.464521
Qtrtd1	473.31	-0.637445	0.305508	0.483419
Chrnb2	44.7504	-0.6365	0.60486	0.332641
4930429B21Rik	31.3788	-0.634166	0.750418	0.302732
Nolc1	2558.93	-0.633078	0.270712	0.529054
Sptbn4	105.043	-0.630334	0.477218	0.372964
Gata2	1120.48	-0.630117	0.295161	0.498486
Rccd1	254.531	-0.629704	0.403087	0.415003
Fzd8	1165.2	-0.627608	0.365506	0.445594
Micalcl	17.2956	-0.627307	1.33127	0.245353
Csnk1e	2414.27	-0.622824	0.283372	0.521314
Cuedc1	1304.34	-0.622402	0.290118	0.512357
Bop1	1172.94	-0.62208	0.277367	0.531126
Hccs	1456.79	-0.621294	0.284171	0.522502
Aif1l	491.287	-0.618153	0.384825	0.438364
Sh2b2	155.62	-0.617143	0.396636	0.429108
Kif9	38.2524	-0.616474	0.655284	0.329148
Star	103.134	-0.615901	0.427106	0.409412
Ndufaf4	649.149	-0.615567	0.304358	0.502083
Nsun2	2243.09	-0.615272	0.27844	0.535003
Nbeal2	192.619	-0.614713	0.409128	0.419557
Nlrc5	1707.47	-0.614581	0.303393	0.504623
Trim56	959.941	-0.614251	0.286971	0.526498
3110039I08Rik	2001.78	-0.61216	0.392844	0.436533
Ang2	23.488	-0.6104	0.909644	0.287366
Cyp26b1	302.809	-0.610211	0.342728	0.471314
Exd2	497.847	-0.60972	0.367267	0.455879
Slc25a42	454.488	-0.607264	0.309158	0.50437
Whamm	433.722	-0.605792	0.334615	0.48152
Trp53cor1	40.9158	-0.604732	0.72134	0.316927
Bpgm	238.394	-0.604362	0.360163	0.462805
Noc3l	654.6	-0.603302	0.291681	0.530437
Polr1e	300.596	-0.601496	0.326541	0.492494
Ddx21	2930.83	-0.59946	0.277512	0.551498
Dtna	196.086	-0.59905	0.347481	0.475213
Col11a2	172.383	-0.598896	0.446824	0.408749
Tuft1	222.811	-0.597144	0.355463	0.46991
Bcat1	809.897	-0.596747	0.300172	0.526265
Ifit1	2886.61	-0.596181	0.382364	0.455007
Dnajc2	515.862	-0.595589	0.310254	0.51334
Jpx	61.2476	-0.594856	0.52824	0.372238
C920025E04Rik	74.2246	-0.594595	0.551605	0.36118
Daam2	96.3885	-0.594097	0.426249	0.423415
Mrto4	294.64	-0.592515	0.32565	0.498227
Msantd1	38.671	-0.591775	0.70991	0.326805
Tenm4	36.1242	-0.591012	1.02386	0.277198
Irx2	855.895	-0.590847	0.28409	0.550433
Krt19	46.9526	-0.590041	0.630908	0.343414
Serpinb6b	31.4782	-0.589061	0.791587	0.310062
Nop2	1482.14	-0.588837	0.276634	0.563343
Il1rn	5744.95	-0.588315	0.356006	0.476319
Usp36	1641.08	-0.587241	0.292082	0.541949
Ankrd50	2171.54	-0.58699	0.279718	0.560077
Ppme1	1302.65	-0.58596	0.279486	0.561716
1700019L03Rik	130.812	-0.584087	0.393134	0.455298
6330416G13Rik	395.502	-0.583816	0.33591	0.49563
Shmt2	2138.32	-0.583224	0.270466	0.576185
Mxi1	632.614	-0.582448	0.348951	0.484501
Ldha	13254.6	-0.582433	0.275589	0.569946
Gclc	2643.92	-0.581056	0.269432	0.580006
Vps37b	824.064	-0.580383	0.305848	0.532956
LOC106740	304.692	-0.578663	0.346936	0.490914
Noxo1	115.085	-0.578232	0.413357	0.446486
Slc15a4	1280.12	-0.578096	0.3757	0.467085
Tnfrsf11b	275.182	-0.577593	0.413683	0.446783
D130020L05Rik	43.2858	-0.577541	0.594245	0.355554
Pgam2	48.2558	-0.576556	0.568954	0.362674
Rock2	1711.84	-0.576316	0.278172	0.572305
Tcam1	22.7845	-0.574937	0.901714	0.296547
Enc1	4758.4	-0.574104	0.28392	0.566566
Slc16a11	24.0272	-0.5739	0.849527	0.305995
Bzw2	989.877	-0.573595	0.289473	0.558426
Sp100	175.428	-0.572823	0.390673	0.460794
Chchd6	164.017	-0.572211	0.368618	0.477146
Hist1h3d	14.781	-0.571362	1.54464	0.244449
Ruvbl2	944.638	-0.570855	0.282021	0.571913
Ddr1	7068.92	-0.570629	0.370961	0.476595
Creg1	1357.45	-0.570216	0.355732	0.488261
Pfkp	1517.9	-0.570212	0.281504	0.573086
Reck	1210.21	-0.566822	0.346289	0.497968
Mb21d1	289.402	-0.566514	0.331782	0.514807
C030006K11Rik	255.75	-0.566202	0.328476	0.518681
Hk2	2104.95	-0.564891	0.268649	0.596102
Hsd11b1	71.1673	-0.562434	0.578955	0.367861
Slc35g1	63.031	-0.562431	0.522927	0.391398
Tmem150a	1580.02	-0.562244	0.296122	0.560693
Adra1d	154.33	-0.561724	0.495017	0.404067
Mir22hg	777.994	-0.560649	0.309814	0.543712
Cox18	334.82	-0.559462	0.323963	0.530207
Pus3	486.295	-0.55944	0.297273	0.562124
Pfkl	2948.64	-0.558441	0.290095	0.572109
Trmt6	652.775	-0.558163	0.307555	0.548502
Tsc22d2	3409.48	-0.557766	0.271607	0.598036
Pik3cb	670.066	-0.555292	0.295136	0.568361
Bmp4	830.837	-0.554521	0.377163	0.481792
A430105I19Rik	1363.9	-0.554512	0.301843	0.559871
Gbp9	1422.89	-0.554179	0.278033	0.592001
Pgpep1	2229.6	-0.553798	0.29812	0.565563
Dlk2	700.784	-0.553552	0.341824	0.514563
Cars	1220.78	-0.553369	0.285222	0.58283
Dlc1	2708.19	-0.553138	0.301494	0.562327
Rap1gap2	111.699	-0.553062	0.398178	0.466516
8430419L09Rik	411.034	-0.552893	0.407877	0.461945
Gdnf	1555.73	-0.552455	0.278028	0.593436
Itprip	1269.69	-0.551412	0.327669	0.532271
Gzmm	23.2846	-0.550918	0.840478	0.312899
Rhbdl1	157.152	-0.549624	0.504167	0.406417
Mtmr10	876.095	-0.549287	0.297753	0.569353
Pls3	7951.43	-0.548877	0.261106	0.624195
Cyb5r1	1514.57	-0.548703	0.396231	0.471874
Stx1a	291.153	-0.547502	0.359984	0.500034
Chadl	99.3881	-0.54721	0.446967	0.442897
Cdc42ep3	570.695	-0.546925	0.387694	0.479613
Cyb5d2	134.846	-0.545681	0.383229	0.483149
Slc1a4	3067.79	-0.545476	0.357082	0.50538
Cpeb2	367.233	-0.545466	0.31022	0.556556
Cbx4	1039.18	-0.545134	0.275773	0.602715
Dnajb4	1981.9	-0.543888	0.31783	0.547638
Kcmf1	1699.56	-0.543581	0.305045	0.565362
Rras2	2377.2	-0.542627	0.321651	0.54437
Ddx31	299.744	-0.542194	0.324682	0.541284
Slc19a1	978.083	-0.541847	0.38974	0.480704
Hdac4	255.65	-0.541517	0.337841	0.529976
Spire1	265.684	-0.540582	0.338953	0.529285
Snapc4	1168.64	-0.540214	0.32681	0.540618
Tor3a	1707.1	-0.538306	0.31768	0.552984
Slco1a6	61.0835	-0.538253	0.499896	0.415655
Sgsh	1322.19	-0.537018	0.346996	0.522976
Lrrfip1	2710.9	-0.536619	0.288898	0.592361
Itga10	96.416	-0.536262	0.49845	0.416633
3110043O21Rik	487.141	-0.536177	0.302742	0.574252
Irx1	1408.78	-0.536058	0.293708	0.587093
Ccpg1os	74.0551	-0.535917	0.4931	0.419233
Trim62	92.1932	-0.535535	0.419825	0.463663
Fbxo30	1123.15	-0.534953	0.285721	0.597861
Plxna1	13842.7	-0.534709	0.351991	0.519161
Spag4	41.8794	-0.534452	0.59997	0.373689
Pkp2	157.099	-0.534238	0.368601	0.502338
Zfr2	188.562	-0.530868	0.38452	0.492231
Tbx18	231.876	-0.530396	0.334879	0.539058
Mthfd2	843.936	-0.530276	0.313566	0.566166
Gm15417	173.897	-0.530179	0.359073	0.515538
Endod1	1116.41	-0.529595	0.351216	0.52533
Nudt8	262.654	-0.529592	0.348363	0.527663
Gm2115	689.515	-0.528348	0.328027	0.549362
Rusc2	2563.2	-0.527797	0.270271	0.629684
Apol7a	71.5589	-0.527457	0.466526	0.442596
Morn4	282.28	-0.526962	0.337331	0.538834
Ntrk3	6139.27	-0.526815	0.352755	0.525798
Gm16907	139.248	-0.52611	0.405041	0.480159
Ahi1	264.332	-0.525917	0.323366	0.557181
Pitpnm2	637.544	-0.525484	0.310229	0.573864
Plcxd2	348.269	-0.525481	0.307356	0.57657
Fam57a	143.65	-0.524818	0.381982	0.496671
Gm4890	64.4839	-0.52438	0.475937	0.44109
Hsp90aa1	2454.81	-0.523119	0.277203	0.622175
Bdp1	1330.91	-0.522514	0.27457	0.627111
Mybbp1a	3183.34	-0.521901	0.265927	0.639946
Iffo2	1497.63	-0.521734	0.278932	0.620607
Nop16	462.068	-0.520713	0.308466	0.579627
Tmed5	3507.99	-0.520603	0.333655	0.548717
Rab3ip	313.863	-0.519754	0.325522	0.559665
Tmem62	446.462	-0.519422	0.370072	0.511617
Cep83os	224.032	-0.518831	0.359443	0.524861
Nol8	578.489	-0.518394	0.28913	0.609294
Steap2	8747.13	-0.517855	0.324996	0.562734
Ebna1bp2	806.258	-0.517545	0.284315	0.616314
Vasn	10877	-0.517141	0.31886	0.569748
Serf1	491.254	-0.515769	0.341989	0.542391
Rsbn1	609.571	-0.515722	0.293549	0.603228
Ifrd2	366.414	-0.514649	0.310129	0.582643
Loxl4	2127.53	-0.513896	0.380115	0.506889
Nrros	62.6519	-0.513305	0.487043	0.440788
Aoc2	211.6	-0.51171	0.428231	0.472711
Rpl10a	335.625	-0.511423	0.361791	0.527895
Sds	22.6027	-0.511421	0.806663	0.333802
Gapdh	147.543	-0.511373	0.479374	0.446189
Fyn	1240.28	-0.511123	0.271536	0.64066
Smyd5	1333.77	-0.511067	0.272968	0.638655
Exosc1	419.429	-0.51103	0.317625	0.575992
Smn1	712.595	-0.509631	0.314024	0.581328
Txnip	4052.82	-0.50898	0.268755	0.64545
Arhgap36	80.726	-0.507988	0.435923	0.469347
Cdh24	186.305	-0.507954	0.384641	0.50739
Tmem154	826.956	-0.507677	0.349398	0.54084
E030011O05Rik	90.1395	-0.507436	0.419933	0.480432
Cntnap1	2013.7	-0.507285	0.312338	0.586173
Eif4ebp1	1740.88	-0.507012	0.294611	0.611768
Myl12a	7423.24	-0.506655	0.286058	0.623265
Ampd3	520.415	-0.506222	0.314046	0.584322
2310015A10Rik	290.058	-0.505774	0.325042	0.571521
Fbxw17	656.395	-0.505755	0.282571	0.630734
1810014B01Rik	67.1946	-0.505052	0.513813	0.428166
Zfp296	48.9402	-0.504355	0.526197	0.41988
Klhl23	440.528	-0.502672	0.298663	0.608962
Pgd	3274.81	-0.502591	0.262159	0.660828
Dnd1	63.5826	-0.502384	0.524106	0.422455
Kdm5b	2259.45	-0.502185	0.272341	0.645728
Qsox2	1050.43	-0.501929	0.382952	0.512111
Tmbim1	1500.59	-0.501574	0.35493	0.539951
Akt3	872.71	-0.501351	0.297237	0.612586
Dusp10	893.433	-0.501167	0.344667	0.552136
Usp54	992.31	-0.500796	0.274558	0.644053
Cnksr3	1631.43	-0.500704	0.327046	0.572891
Irf5	485.086	-0.500274	0.299751	0.609626
Cyp1b1	15863.2	-0.50022	0.339177	0.558633
Palm2	403.962	-0.499186	0.307307	0.598561
Thnsl1	187.115	-0.498152	0.351883	0.545026
Nol10	477.381	-0.498053	0.292753	0.62045
Dus2	235.661	-0.49766	0.327496	0.57464
Wnt9a	76.5705	-0.497549	0.452251	0.464806
Ecm1	4757.47	-0.497289	0.332078	0.569551
Tas1r1	25.6279	-0.496396	0.785734	0.340344
Gm6093	1221.32	-0.496219	0.313754	0.59254
Igfbp7	9188.17	-0.496103	0.349445	0.551286
Ppan	1039.71	-0.495147	0.289512	0.628326
Sorbs2	315.79	-0.494037	0.338427	0.565161
Cela1	150.433	-0.493762	0.381496	0.519881
Spon1	40.4521	-0.493553	0.620256	0.386522
Ppap2b	16094.5	-0.493169	0.305511	0.606789
Itih2	13794.6	-0.49304	0.30897	0.601511
Bpnt1	333.663	-0.49242	0.318645	0.589469
Fez2	1104.88	-0.491204	0.29393	0.62512
Dennd6b	379.897	-0.490841	0.401853	0.503102
Sbds	973.262	-0.490815	0.285052	0.637645
Gbp6	931.147	-0.48965	0.294107	0.626195
Kng2	467.907	-0.488347	0.330435	0.577721
Ddx18	436.023	-0.48825	0.324373	0.586358
Mtg2	321.208	-0.487914	0.315525	0.597159
Ifi35	776.42	-0.487796	0.280998	0.644892
Hap1	167.484	-0.487515	0.362208	0.54217
Cd59a	95.1904	-0.487115	0.425216	0.487192
Pdk4	501.957	-0.486795	0.292635	0.631331
Zfp697	160.922	-0.486584	0.357615	0.548286
Mars	2004.14	-0.486244	0.282144	0.644613
Trappc6a	324.872	-0.486198	0.344506	0.564556
Dstn	4979.63	-0.484868	0.314387	0.600647
Nol9	1126.06	-0.484831	0.271115	0.66134
Atf6	2342	-0.484457	0.344062	0.566366
Kifc3	1286.79	-0.483949	0.273959	0.65628
Vldlr	802.175	-0.483925	0.364065	0.543272
Gsto2	26.1704	-0.483719	0.68631	0.365649
Psph	545.609	-0.483369	0.290962	0.636047
Ttll3	353.819	-0.483098	0.381313	0.529515
Exosc2	472.067	-0.48308	0.297258	0.626959
Flnc	10460.5	-0.482497	0.325347	0.588922
Osgin1	1183.62	-0.481862	0.283248	0.64656
8030462N17Rik	518.756	-0.481639	0.311965	0.60746
Mir3064	136.76	-0.4813	0.423723	0.493542
Tmem231	590.004	-0.481005	0.35731	0.552772
Il1rl1	3300.78	-0.480934	0.3287	0.586909
Ddx27	1072.68	-0.480778	0.270949	0.66601
Fam175a	255.682	-0.480249	0.340746	0.572695
Pigl	140.772	-0.479903	0.362324	0.54807
Nat10	1040.73	-0.47951	0.296696	0.631629
Rnf19a	1486.25	-0.478915	0.266246	0.676168
Fat1	16142.4	-0.477607	0.368699	0.542832
Hmga2-ps1	234.34	-0.477545	0.347987	0.567166
Sdc4	17579.5	-0.476291	0.313484	0.610947
Arhgap20	48.9722	-0.476179	0.538937	0.432532
Tpi1	7805.75	-0.475937	0.319909	0.600474
Slc16a5	54.6167	-0.475637	0.527095	0.439275
Adat1	220.937	-0.475075	0.359845	0.55551
Arfrp1	846.57	-0.474391	0.278029	0.658374
Angptl2	2007.33	-0.473913	0.359032	0.556764
Zmynd19	325.336	-0.473156	0.318484	0.604762
Cep126	46.9379	-0.472838	0.513952	0.447968
Riok2	892.293	-0.472378	0.276503	0.664006
Celf2	506.791	-0.471621	0.34665	0.5725
Jmjd6	1396.25	-0.471449	0.270012	0.676285
Slc39a4	49.5238	-0.470971	0.53719	0.435306
Mak16	882.095	-0.470888	0.291955	0.642364
Iigp1	1200.72	-0.469924	0.378768	0.537712
Cubn	115.052	-0.46964	0.396967	0.523448
Sema3g	25.6644	-0.468771	0.805562	0.346837
Tnfaip6	381.916	-0.468689	0.364848	0.554881
Gpi1	4161.34	-0.468613	0.289925	0.646974
Senp2	1165.17	-0.468155	0.268071	0.6816
Tuba4a	669.682	-0.468129	0.302385	0.632668
Hgh1	303.722	-0.468128	0.317655	0.611932
Nrg1	1443.78	-0.468052	0.322166	0.604082
Hprt	1041.48	-0.467183	0.30277	0.632964
Phlda3	767.353	-0.46689	0.277234	0.668237
Ror1	162.073	-0.46667	0.371875	0.546771
Ddit3	887.466	-0.466028	0.296103	0.640945
Slc6a17	2271.21	-0.464836	0.361461	0.561307
Tmem169	42.3871	-0.464236	0.533649	0.441692
9930111J21Rik1	15.3627	-0.463917	1.09674	0.303141
Lsr	109.565	-0.463716	0.421843	0.504876
Sdcbp2	16.906	-0.463167	0.831356	0.341882
Map3k6	167.586	-0.463153	0.341385	0.584879
Gpr137b	1145.85	-0.462273	0.333674	0.593614
Manbal	1243.3	-0.461971	0.268369	0.684757
Dkc1	855.613	-0.461769	0.273828	0.678268
Slc6a12	9.99563	-0.461647	1.27103	0.285688
Cltb	585.538	-0.460778	0.308304	0.630435
Ccdc64b	13.5909	-0.460562	0.944135	0.32524
Secisbp2l	3821.46	-0.460476	0.264643	0.690688
1810013L24Rik	1497.49	-0.460466	0.282882	0.663502
Spag1	117.136	-0.459966	0.403461	0.524391
Fam131b	879.574	-0.459483	0.275078	0.678036
Dcbld2	5146.16	-0.456895	0.314953	0.62311
Lyrm1	48.9549	-0.456802	0.535133	0.444099
Acat3	60.3062	-0.456329	0.458767	0.482607
Ppip5k1	471.596	-0.455586	0.293836	0.650668
Prkcg	40.9024	-0.455361	0.533002	0.44708
Abcc4	2662.66	-0.455323	0.326927	0.60946
Gpr162	791.761	-0.45531	0.359052	0.570341
Shq1	184.112	-0.453941	0.341509	0.590919
Irak2	460.232	-0.453745	0.289752	0.657199
Frmd6	3244.37	-0.453007	0.263596	0.697559
Dgke	522.718	-0.452866	0.346563	0.586726
Wdr46	532.898	-0.452719	0.285934	0.665136
Hlcs	511.101	-0.452638	0.3009	0.644333
Lrrc57	207.732	-0.45259	0.330294	0.606116
Tomm34	1007.65	-0.451788	0.276496	0.681372
Sssca1	366.429	-0.451042	0.305766	0.63923
Pigf	180.944	-0.451037	0.391099	0.539505
Cyp4f13	255.629	-0.450963	0.331789	0.605102
Sirt1	926.729	-0.450686	0.277945	0.679999
Hist1h4i	67.6975	-0.450338	0.456503	0.48585
Layn	875.598	-0.450111	0.295718	0.651884
Wdr36	1469.08	-0.450091	0.26907	0.691764
Ier2	1039.99	-0.449865	0.307625	0.637934
Pcdh9	1119.25	-0.449628	0.288154	0.664509
Trim72	9.51577	-0.447654	1.2232	0.292381
Coq10b	289.217	-0.447005	0.379743	0.554671
Psmf1	918.35	-0.446547	0.300846	0.648213
1700056E22Rik	44.6852	-0.445212	0.51039	0.45964
Itgb6	22.0083	-0.444791	0.687435	0.383708
Rnf24	759.938	-0.444568	0.321524	0.62404
Ppat	601.929	-0.4445	0.290539	0.664761
Dctd	875.773	-0.443985	0.290377	0.665636
Wdr1	5358.61	-0.442665	0.283803	0.677804
Ormdl3	2808.41	-0.442507	0.344779	0.595394
Krt80	170.211	-0.44239	0.388658	0.547205
Fscn1	12870.9	-0.442353	0.297416	0.654427
Slpi	1630.9	-0.442262	0.313279	0.636484
Polk	334.059	-0.441297	0.304008	0.647801
Tap2	1332.69	-0.441275	0.34566	0.59504
Kng1	727.905	-0.440592	0.318688	0.632075
Lyrm9	77.3603	-0.438218	0.417703	0.526731
Taf1a	278.189	-0.437788	0.313369	0.638943
Agpat3	1804.29	-0.43727	0.29898	0.655752
Rgcc	211.799	-0.437191	0.368573	0.57328
Papd5	1192.19	-0.43701	0.264886	0.707194
Gtpbp4	1105.19	-0.436581	0.280627	0.685204
Cadm4	95.5704	-0.43633	0.456609	0.495369
Gjb2	53.9653	-0.435721	0.464152	0.491442
Tram1l1	341.256	-0.435666	0.360976	0.581893
Parp14	2080.08	-0.435086	0.271158	0.699922
Chrd	190.627	-0.434892	0.388415	0.554251
Dbr1	447.519	-0.434785	0.289691	0.674278
Ttc39b	1209.82	-0.434673	0.288431	0.676754
Hrct1	36.2011	-0.434254	0.545647	0.450618
Flt1	25.7714	-0.433807	0.622487	0.411724
Usp13	129.782	-0.433078	0.35713	0.588375
Aldh18a1	3090.18	-0.432963	0.255844	0.724554
Iars	2523.44	-0.432891	0.258664	0.720778
Osmr	13106.4	-0.432494	0.302438	0.654693
Dph2	252.908	-0.432182	0.320791	0.635025
Lrpap1	5369.64	-0.432159	0.326711	0.626806
4632404H12Rik	212.613	-0.431926	0.351658	0.594684
Pctp	93.7093	-0.431873	0.3883	0.555929
Fosl2	10777.3	-0.43181	0.252942	0.730995
Med26	528.506	-0.431561	0.290564	0.67558
Fst	1491.94	-0.431422	0.294176	0.669462
Ddx39	1263.28	-0.431227	0.267035	0.708455
Fkbp5	682.995	-0.430367	0.301768	0.657983
Gart	1551.78	-0.430083	0.264998	0.713395
Cdk9	1410.28	-0.429863	0.274056	0.699104
Wdr18	1149.57	-0.42966	0.264267	0.714975
Rnf217	500.893	-0.428972	0.317176	0.640518
Lemd2	2113.54	-0.428902	0.326339	0.630883
Zfp180	604.876	-0.428293	0.277234	0.69558
Fam126b	409.54	-0.428291	0.295634	0.670072
Dio3	1032.32	-0.428019	0.338028	0.615186
Tomm5	350.452	-0.427476	0.309837	0.649717
Cyb5rl	97.0486	-0.427253	0.397834	0.550005
Orc2	568.776	-0.427175	0.303789	0.65733
Snx18	3993.45	-0.427073	0.264181	0.716721
Timm9	225.721	-0.426906	0.329074	0.628023
Cdca7	410.47	-0.426433	0.288114	0.682734
A330023F24Rik	64.9977	-0.425954	0.54496	0.454716
Ybx3	3743.08	-0.425413	0.295574	0.672847
H2afj	807.224	-0.425072	0.271264	0.706119
Rpl27	89.064	-0.424708	0.411635	0.537262
Fuk	722.123	-0.423718	0.277543	0.697766
Prox2	56.2011	-0.423709	0.449831	0.50789
Impg2	34.0413	-0.423588	0.56302	0.447376
Gpld1	366.843	-0.423364	0.302876	0.662234
Gm11696	86.9271	-0.422911	0.4037	0.545682
Hist1h2bc	659.068	-0.422855	0.361633	0.590014
Dtwd1	379.013	-0.422509	0.301243	0.666384
Nomo1	4225.04	-0.422354	0.34191	0.614539
Cipc	671.85	-0.420907	0.294419	0.678384
Rab32	469.885	-0.420871	0.311748	0.651074
Gls	3708.19	-0.42074	0.293494	0.679769
Ergic1	7482.96	-0.419698	0.304169	0.663628
Gfra4	26.0362	-0.419007	0.590493	0.43469
Polr1a	2103.11	-0.418759	0.270371	0.713114
Fam188a	797.209	-0.41812	0.272272	0.709992
Zdhhc21	1520.94	-0.418044	0.324296	0.639086
Fam118a	653.076	-0.417615	0.292579	0.68262
Pitpnm1	1535.54	-0.417354	0.290638	0.684645
Yars	1582.53	-0.415948	0.264962	0.722898
Ago2	2521.7	-0.415373	0.267962	0.719079
Grk5	247.275	-0.415132	0.331758	0.633555
Cfh	27368.2	-0.414814	0.258139	0.735476
2810029C07Rik	80.6061	-0.414512	0.423793	0.534776
Ccdc88b	48.4121	-0.414452	0.481677	0.491178
Eef1e1	394.622	-0.414287	0.357024	0.601338
Cds2	5457.86	-0.413495	0.332606	0.633703
Adcy1	302.616	-0.412891	0.314217	0.653226
Sp110	23.0577	-0.412552	0.618249	0.423095
Clstn2	187.507	-0.412279	0.354256	0.606957
Them6	346.874	-0.412058	0.358578	0.601166
Fam173b	182.619	-0.411497	0.348759	0.61389
Nop58	1817.53	-0.411481	0.263399	0.728234
Sipa1l1	2110.55	-0.411064	0.26115	0.732723
Msantd3	500.776	-0.410514	0.309595	0.662488
Rnf44	2414	-0.409393	0.269661	0.720511
P4ha1	7705.83	-0.409362	0.327095	0.641372
Card10	782.007	-0.409352	0.291218	0.68917
Ogfod1	948.263	-0.408513	0.265033	0.727896
C030034I22Rik	115.144	-0.408114	0.370378	0.590738
Topors	3587.32	-0.407972	0.269099	0.722018
Coq2	760.641	-0.407584	0.275899	0.712739
Rabggta	494.733	-0.407315	0.308811	0.667251
Gm3716	202.73	-0.406987	0.318283	0.652288
Zfp281	3125.16	-0.406436	0.255519	0.745369
Hmgn5	300.072	-0.406099	0.313925	0.659023
Ctsh	421.988	-0.405854	0.328216	0.641939
Zmat3	1127.2	-0.405823	0.26769	0.72516
Wdr4	811.638	-0.405644	0.278943	0.708648
Fn1	304178	-0.405294	0.319165	0.652556
Ccnd1	1930.37	-0.404907	0.287317	0.696833
Ifih1	869.636	-0.404906	0.325432	0.646144
Cdc34	799.666	-0.404898	0.27804	0.710565
Btbd19	287.241	-0.404194	0.336787	0.634878
Usp31	1059.27	-0.403061	0.264284	0.733782
Elovl7	1082.79	-0.402454	0.336971	0.635755
AA415398	73.9933	-0.402252	0.401444	0.563748
Nploc4	3257.01	-0.402037	0.267137	0.729328
Psmd8	3078.53	-0.401992	0.291956	0.692727
Rcor2	546.354	-0.401721	0.285456	0.70315
H2-M3	430.065	-0.400575	0.330638	0.642647
Ece2	1058.34	-0.400084	0.310302	0.669584
Frmd4b	12.1012	-0.399985	0.769007	0.374775
Usp10	1813.81	-0.399649	0.260786	0.74159
Hapln4	1951.18	-0.3995	0.314585	0.664258
Prkx	641.031	-0.39905	0.299284	0.685426
Ppp2r2a	1678.75	-0.398658	0.279649	0.713301
Gemin5	676.756	-0.398414	0.277188	0.716813
Ddx20	604.007	-0.398074	0.276477	0.718267
Slc1a1	12.4986	-0.397241	0.767039	0.376219
Fam212b	61.888	-0.397122	0.421401	0.5459
Dok3	34.277	-0.397051	0.573881	0.452966
Plekhm3	781.432	-0.39703	0.275428	0.720333
Pla2g16	162.118	-0.396984	0.348049	0.625735
Plcb4	333.281	-0.396279	0.311503	0.671767
Acp6	312.54	-0.395544	0.310039	0.673684
Akap6	27.0444	-0.395468	0.551839	0.461657
Snrpa1	385.066	-0.39523	0.284767	0.706706
Rpp38	229.724	-0.394551	0.32956	0.647664
Wnt11	306.643	-0.394363	0.384352	0.585435
Gareml	1040.67	-0.394218	0.266464	0.736753
Ppa1	830.351	-0.393666	0.293876	0.695685
Rapgef1	2634.79	-0.393364	0.267125	0.735956
Fam185a	213.325	-0.393209	0.311121	0.674041
Pdcd11	2088.12	-0.393169	0.276395	0.721311
Abl2	2143.06	-0.393142	0.25761	0.751694
Peli1	644.953	-0.392955	0.282094	0.713675
Nutf2	262.542	-0.392685	0.348045	0.62878
Arih2	1247.61	-0.392508	0.262772	0.743417
9330020H09Rik	100.442	-0.392497	0.376155	0.594328
Ppcdc	638.891	-0.392144	0.283054	0.712833
1110002L01Rik	59.771	-0.392129	0.441273	0.534322
Trmt10c	608.503	-0.391836	0.283701	0.71142
Zpr1	762.433	-0.390458	0.272348	0.729161
Ifi27	2692.53	-0.390323	0.254933	0.757859
Gbp10	58.5086	-0.390203	0.435099	0.538162
Srf	1629.78	-0.390038	0.303799	0.685315
Gnl3	1823.59	-0.389965	0.255567	0.757045
Lrrc28	203.764	-0.389561	0.339878	0.639373
Adarb1	656.139	-0.38937	0.275397	0.724814
Trim69	33.0444	-0.389352	0.5742	0.456459
Bbs12	312.652	-0.389346	0.320761	0.662106
BC005537	3872.64	-0.389304	0.258876	0.752119
Nvl	1023.46	-0.389116	0.274462	0.726791
2700038G22Rik	126.603	-0.387932	0.385301	0.588558
Ears2	314.273	-0.387359	0.294276	0.699411
Tln2	1050.97	-0.38705	0.281246	0.718628
Tatdn2	1346.24	-0.38648	0.271684	0.73362
Herc6	496.594	-0.385951	0.281287	0.719348
Hcar2	28.6047	-0.385907	0.570162	0.458483
Vash1	84.8368	-0.385565	0.380583	0.59415
Ets1	1494.17	-0.385063	0.265518	0.74387
Gid4	581.971	-0.384703	0.31567	0.673564
Fam43a	1409.46	-0.38468	0.267366	0.741514
Spry2	1096.72	-0.384349	0.29352	0.70325
Hist1h1d	24.4864	-0.38427	0.558612	0.463377
Tmem206	385.723	-0.384208	0.390141	0.586542
Eif2b2	454.246	-0.383739	0.283794	0.717086
Ly75	1256.93	-0.383278	0.318686	0.670558
Ntmt1	818.387	-0.383105	0.29578	0.700532
Mras	1945.8	-0.382697	0.298039	0.696937
Wdr54	86.0777	-0.382643	0.395604	0.58114
Ercc8	116.32	-0.382441	0.360162	0.620764
Eif4g3	3536.2	-0.382408	0.273689	0.73305
Txlng	280.225	-0.382141	0.295438	0.701645
Trit1	268.434	-0.381746	0.317047	0.673922
Micall1	1609.47	-0.381133	0.258244	0.758668
Fbxo42	978.431	-0.380742	0.266925	0.744772
Nmt2	1124.95	-0.380064	0.26741	0.744397
Las1l	1318.48	-0.379527	0.260688	0.755883
Mef2d	1311.32	-0.379201	0.265429	0.749042
H2-Q5	15.7642	-0.379176	0.698749	0.40474
Cebpd	4505.29	-0.37845	0.263188	0.752402
Lrrc24	51.6161	-0.378341	0.438533	0.543492
9530082P21Rik	811.594	-0.378175	0.264273	0.75141
Camk2n1	79.7167	-0.377925	0.400429	0.579437
Lmbrd1	1746.54	-0.377799	0.31104	0.683973
Dio3os	641.613	-0.37758	0.280266	0.725246
Zswim4	1227.21	-0.377554	0.26032	0.757724
Myom1	42.6857	-0.376936	0.474432	0.51675
Pde12	527.919	-0.376462	0.289044	0.71479
Irg1	13.5641	-0.376454	0.681148	0.413696
Agpat6	2452.87	-0.37616	0.296008	0.704839
Klf11	326.865	-0.375812	0.327837	0.662361
Prss36	182.415	-0.375368	0.338192	0.649444
Larp1	2853.54	-0.375303	0.263652	0.753666
Samd4b	2391.98	-0.375071	0.287133	0.718086
Gpc1	911.166	-0.374683	0.337618	0.650532
Enkd1	326.194	-0.374015	0.311153	0.685982
Tars2	643.692	-0.373741	0.289044	0.716355
Ldb3	32.1069	-0.373571	0.504318	0.496411
Tdrd7	1825.52	-0.373088	0.260764	0.760732
Polr1b	767.488	-0.373045	0.268917	0.747072
Xpo6	2369.39	-0.372856	0.257904	0.765269
Rrp1b	1415.04	-0.372724	0.269564	0.746186
Gbp2	804.962	-0.372235	0.280112	0.729747
Slc2a3	453.956	-0.371949	0.322257	0.673445
Emc4	838.896	-0.371879	0.269987	0.746112
Rbm28	1724.81	-0.371859	0.261479	0.760137
Tbl1x	1844.18	-0.371805	0.263039	0.757317
Ccl7	806.853	-0.37173	0.281082	0.728572
Pgm2l1	79.3646	-0.371424	0.382017	0.602027
Atg16l1	804.35	-0.371326	0.273646	0.741129
Plekha3	977.418	-0.370877	0.321939	0.674871
Zbtb38	1708.25	-0.370334	0.258059	0.767163
Raly	3454.52	-0.370216	0.283168	0.725935
Rpap3	375.813	-0.369248	0.285157	0.724294
Pstpip1	44.889	-0.368801	0.458256	0.534095
Pkm	22582.9	-0.36878	0.260524	0.764183
Mturn	469.155	-0.368668	0.281288	0.73058
Rybp	293.758	-0.3686	0.325912	0.671646
Yars2	445.867	-0.368098	0.328971	0.667745
Gatad2a	2430.22	-0.367807	0.254054	0.775795
Urb1	614.871	-0.36768	0.281028	0.731985
Nhp2l1	197.175	-0.367453	0.345927	0.646006
Grhl1	9.9824	-0.367201	0.710614	0.405747
Tsr1	518.867	-0.367182	0.279734	0.734672
Pigw	412.19	-0.366832	0.359413	0.63326
Ndor1	1397.59	-0.366728	0.294122	0.713954
Fermt2	3098.02	-0.366435	0.285606	0.7249
Prdm2	2327.42	-0.366407	0.252153	0.780076
2810013P06Rik	458.488	-0.365514	0.288024	0.722371
Tbl3	889.133	-0.365201	0.260587	0.766346
Mum1l1	1180.02	-0.365042	0.260712	0.76622
Rpusd2	164.616	-0.364901	0.31993	0.68194
Taldo1	1360.6	-0.364864	0.254495	0.77701
Acad11	567.231	-0.364777	0.271765	0.748679
Pdlim5	4795.63	-0.364359	0.27119	0.749908
Rb1cc1	2009.84	-0.364132	0.252344	0.782075
Eif4e3	77.3149	-0.3633	0.419581	0.570538
Shroom4	237.101	-0.362966	0.301334	0.705135
Lrrc8c	623.457	-0.362738	0.301146	0.705628
Wdr74	554.276	-0.362626	0.268031	0.755195
BC025920	93.2236	-0.362591	0.368479	0.624812
Ccnt1	571.594	-0.362557	0.273469	0.746998
Mecr	169.317	-0.362178	0.316928	0.686204
BC037704	39.8908	-0.362008	0.459801	0.535682
Flywch1	1373.37	-0.361906	0.257905	0.772849
Zfp593	163.637	-0.361666	0.328406	0.672608
Trappc5	859.899	-0.360953	0.260775	0.76915
Prpf4	1088.25	-0.360861	0.258036	0.773503
Vps37a	1715.62	-0.36082	0.25699	0.775329
Tsr2	527.041	-0.360813	0.292221	0.720065
Polr3e	752.163	-0.360346	0.274241	0.747366
Tgif1	2065.04	-0.360324	0.27217	0.75084
Irgm2	866.321	-0.360309	0.318011	0.685871
Mttp	344.791	-0.359986	0.302681	0.705234
B130034C11Rik	32.6886	-0.359652	0.47844	0.524156
Nat6	514.864	-0.359247	0.274618	0.747659
Cep170b	2156.8	-0.359127	0.25585	0.778497
Zwint	3380.9	-0.358967	0.272513	0.751197
Usp39	986.6	-0.35861	0.267169	0.759538
Ncs1	1253.36	-0.358196	0.273605	0.750124
5430416N02Rik	96.8292	-0.357547	0.3722	0.623731
Rfk	1096.82	-0.357474	0.309008	0.698899
Phc2	2092.91	-0.356918	0.273208	0.751481
Slc39a11	1023.09	-0.356635	0.310196	0.697352
Gdap10	105.302	-0.356378	0.433687	0.562937
Fam151b	41.4143	-0.356225	0.44482	0.551924
Cdc14b	587.404	-0.355917	0.269985	0.756841
Dynll2	5332.54	-0.355578	0.27942	0.742278
Srpk1	1623.93	-0.355384	0.252264	0.788744
Spty2d1	1771.91	-0.3547	0.274256	0.751339
Pigg	625.746	-0.354697	0.334475	0.669095
Chid1	1741.1	-0.354533	0.310725	0.698179
Phldb2	9579.47	-0.354291	0.252581	0.788899
Mir155hg	27.6728	-0.353641	0.554637	0.478519
Plat	6613.59	-0.353005	0.312758	0.696625
Xpnpep3	374.925	-0.352878	0.277922	0.746703
Ecsit	390.363	-0.35263	0.281101	0.741743
Fau	62.7852	-0.352326	0.399548	0.596278
Tjp2	388.462	-0.352324	0.286344	0.734511
Uck2	814.567	-0.352306	0.297634	0.717905
Lrig1	3128.93	-0.35124	0.303054	0.71085
Mapre3	698.253	-0.350523	0.26272	0.77243
Tiam1	742.833	-0.350222	0.261627	0.774743
Bre	730.264	-0.349932	0.301057	0.71516
H2-T22	72.6003	-0.349663	0.389423	0.610618
Tubb4a	22.0253	-0.349322	0.524161	0.496151
Cnbp	6774.64	-0.349295	0.283331	0.741053
Pno1	632.442	-0.349201	0.2928	0.725677
Serpinb9c	9.26216	-0.34892	0.670622	0.431912
Dhx29	616.549	-0.348169	0.263743	0.77237
Sfn	49.2279	-0.348079	0.454442	0.546988
Mapk9	760.392	-0.347719	0.264514	0.771287
Tmeff2	199.598	-0.34732	0.329328	0.681144
Rrs1	691.245	-0.347283	0.290558	0.731078
4632428N05Rik	75.9725	-0.346956	0.381458	0.61966
Gm4951	185.922	-0.346692	0.369516	0.634438
Coq4	209.347	-0.346567	0.303827	0.713488
Mcc	1228.32	-0.346528	0.255329	0.789363
Psmb3	490.495	-0.346363	0.280855	0.746408
Otud1	204.105	-0.346291	0.319054	0.692833
Ext1	10961.6	-0.345457	0.269075	0.765333
Klf6	5755.49	-0.345256	0.271743	0.761653
Tlr3	509.18	-0.344562	0.301166	0.717995
Fbln5	1599.98	-0.344529	0.305527	0.711703
Zc3h6	353.985	-0.344428	0.281002	0.747585
Ddx24	2790.73	-0.344341	0.256376	0.789054
Gatsl3	152.136	-0.344114	0.334118	0.677338
AA467197	28.1995	-0.344108	0.484495	0.528822
Slc6a8	5375.06	-0.344096	0.266777	0.77007
Gpr155	126.6	-0.34402	0.361128	0.643492
Nxf1	4167.95	-0.343973	0.277515	0.752895
Trpc1	13.1803	-0.34338	0.603256	0.460217
Med27	285.773	-0.343291	0.299237	0.721134
Ralgps1	234.942	-0.343244	0.293537	0.728909
Tpd52	413.156	-0.343193	0.325054	0.688078
Zdhhc5	5023.75	-0.342902	0.2679	0.769458
0610009L18Rik	56.0434	-0.342762	0.402352	0.599606
Eif3b	4562.69	-0.342643	0.248021	0.804164
Akirin1	381.159	-0.342402	0.304851	0.714605
Ipmk	1165.47	-0.342226	0.265681	0.773266
Pvrl1	547.043	-0.342025	0.320617	0.693365
Cdipt	2966.03	-0.341892	0.29572	0.726705
Rundc3b	49.6844	-0.341693	0.439667	0.565764
Bicd2	2469.18	-0.341644	0.257434	0.789002
Slco3a1	6130.13	-0.341446	0.308411	0.709513
Zranb1	661.267	-0.341303	0.261836	0.78108
Ramp3	250.046	-0.341203	0.341775	0.66885
E030030I06Rik	72.2702	-0.341094	0.386334	0.61855
Phtf2	344.19	-0.340858	0.321069	0.69379
Nob1	810.067	-0.340786	0.259983	0.784952
Triap1	374.465	-0.340351	0.293317	0.731408
Prkg1	432.387	-0.340175	0.280787	0.750769
Il4ra	3562.89	-0.340164	0.266453	0.773444
Ccl2	1452.72	-0.340038	0.274964	0.759204
Ltbp3	17320.6	-0.339506	0.293682	0.731573
AU019823	623.929	-0.339209	0.266113	0.774625
Wdr3	1020.12	-0.338491	0.256451	0.793401
Smug1	548.202	-0.338471	0.263829	0.779176
Kansl3	1954.66	-0.338243	0.250301	0.802862
Id4	214.981	-0.338033	0.315388	0.703748
Fam46b	474.597	-0.337957	0.27613	0.759003
Car7	24.8931	-0.337678	0.501801	0.517958
Zbtb44	695.977	-0.337425	0.259253	0.788847
Leprotl1	1943.26	-0.337382	0.29354	0.733295
Srgap3	3585.03	-0.337257	0.243922	0.81512
Wfs1	1113.45	-0.337257	0.320236	0.696729
Col17a1	25.7573	-0.336945	0.49134	0.52743
Clic4	8686.23	-0.336912	0.268949	0.771105
Rnf123	907.371	-0.336724	0.27062	0.769335
Cebpg	1577.74	-0.336567	0.26663	0.77562
Cry2	672.997	-0.336484	0.263545	0.781413
Arv1	152.208	-0.336397	0.330194	0.685538
Samd10	100.19	-0.33638	0.350549	0.659541
Itgav	4895.32	-0.336304	0.309171	0.712552
Spred2	730.564	-0.336096	0.298466	0.726278
Wdr43	1846.95	-0.33586	0.255305	0.796524
Mars2	174.744	-0.335558	0.328601	0.688406
Gpx1	2617.1	-0.334788	0.253645	0.799789
Pim3	1764.41	-0.33454	0.25023	0.805845
Ftsj3	2440.68	-0.33454	0.252413	0.801818
Arhgap29	4877.2	-0.334408	0.258847	0.792005
Dgkh	96.1323	-0.334083	0.356569	0.653092
Klhdc1	54.9778	-0.333874	0.39559	0.613727
Smurf1	2283.06	-0.333775	0.251656	0.803583
Utp14a	361.326	-0.333764	0.278467	0.757994
Rogdi	266.092	-0.333592	0.288248	0.743493
Egr3	96.1287	-0.333454	0.352263	0.659282
Rhpn1	113.517	-0.333181	0.35352	0.657461
Rabgef1	783.063	-0.332696	0.269132	0.774213
Stk35	1131.11	-0.332393	0.251045	0.805801
Dync1li1	918.624	-0.33235	0.272614	0.76878
Ube2o	1910.34	-0.332131	0.256319	0.797147
Rasgrp3	555.422	-0.332113	0.280488	0.756089
Mettl2	817.356	-0.332046	0.268847	0.774919
Snora52	43.9148	-0.331722	0.446245	0.565965
Ccnj	249.522	-0.331555	0.302596	0.723946
Srsf7	3070.36	-0.33155	0.254196	0.800946
Pgam5	919.292	-0.331431	0.278408	0.759804
Pdrg1	1483.96	-0.33124	0.26223	0.787965
Gm17296	261.655	-0.331145	0.304972	0.720867
Il17d	131.728	-0.330694	0.328164	0.690904
Nufip2	1699.89	-0.330668	0.247735	0.812455
Crlf3	318.422	-0.330399	0.280951	0.756432
Zbtb7b	1553.78	-0.330187	0.251539	0.806282
Hist1h4k	13.7005	-0.330112	0.557776	0.485311
Mphosph10	714.073	-0.330112	0.264773	0.783875
Ube2g2	1293.82	-0.329742	0.272992	0.76958
Grwd1	811.155	-0.329366	0.264186	0.785647
Zswim6	698.029	-0.328834	0.260967	0.792055
BC020402	228.841	-0.3287	0.298397	0.731903
Dpf1	104.791	-0.328642	0.352886	0.661979
Dus4l	88.671	-0.328342	0.355194	0.658634
Hras	809.541	-0.32821	0.282295	0.755677
Rnf4	3842.51	-0.328202	0.271984	0.77195
Ywhag	6376.31	-0.328177	0.267298	0.7803
Rpl28	41.8932	-0.32797	0.419589	0.59128
Trim39	1137.9	-0.327682	0.283712	0.753736
Nup153	2793	-0.327678	0.248544	0.813026
Dvl1	1664.27	-0.327427	0.284897	0.752261
Trim12c	685.201	-0.327318	0.261634	0.791754
Sprr2h	7.69141	-0.32669	0.632994	0.456749
Ppm1f	2204.03	-0.326384	0.254603	0.803133
Ulk3	543.585	-0.326072	0.310158	0.717451
Fam160b2	846.887	-0.326047	0.255637	0.801772
Ppp1r10	1352.46	-0.325966	0.251925	0.808569
1500011B03Rik	258.228	-0.325937	0.288592	0.748534
Rpl36	126.67	-0.325451	0.339797	0.682054
Ubqln1	3222.67	-0.325246	0.265372	0.786917
L3mbtl2	562.809	-0.32524	0.261712	0.793153
Mon1a	233.757	-0.325154	0.29021	0.745741
Actb	28677.8	-0.32496	0.267213	0.783224
Fuz	192.983	-0.324881	0.306212	0.723073
9930012K11Rik	124.512	-0.324774	0.323781	0.700431
Lrrc73	44.368	-0.324698	0.412112	0.60082
Afap1l1	73.155	-0.324641	0.364337	0.650938
Map2k3os	57.1861	-0.324267	0.386443	0.630135
Ube2q2	429.462	-0.323863	0.302182	0.728993
Arntl	306.448	-0.323737	0.284306	0.755333
Atp1b3	4820.83	-0.323704	0.297059	0.737308
Sqstm1	6319.14	-0.323553	0.255437	0.803807
Dnajc12	76.9241	-0.322911	0.367803	0.648624
Ddx58	3325.05	-0.322494	0.247195	0.819095
Clock	1852.99	-0.321482	0.244459	0.825142
Wbscr16	454.533	-0.32141	0.27197	0.776895
Arhgdig	27.5697	-0.321163	0.467001	0.553407
Zfp609	2605.02	-0.32113	0.249818	0.8152
Spef1	68.8594	-0.321057	0.383861	0.634732
Ccdc28a	89.9407	-0.320967	0.363165	0.653627
Timm10	257.073	-0.320773	0.303213	0.729496
Metrnl	1208.97	-0.320741	0.299169	0.735877
Fam129c	162.91	-0.320636	0.354015	0.667004
Ptpre	292.046	-0.320565	0.282668	0.760666
Ralgapa2	416.976	-0.320425	0.270719	0.779627
Thyn1	140.808	-0.320254	0.315167	0.714512
Ppp1r13l	213.016	-0.320048	0.294302	0.74319
Asb6	1032.12	-0.319857	0.251902	0.812168
Rcc2	3844.03	-0.319834	0.247017	0.821168
Gnl2	1213.24	-0.319591	0.250924	0.814079
Katnbl1	452.486	-0.319502	0.273339	0.776027
Lig4	437.789	-0.319455	0.269199	0.783496
Gm4013	25.4894	-0.319373	0.472242	0.551073
Chd1	1611.57	-0.31908	0.245738	0.824426
B230307C23Rik	77.8483	-0.318792	0.362344	0.655355
Abhd3	33.4118	-0.318559	0.450897	0.568956
Amigo1	384.916	-0.318401	0.318452	0.71066
Orc4	862.808	-0.318145	0.254261	0.809755
Mettl16	423.12	-0.318056	0.278433	0.768842
Arhgef37	17.9268	-0.31793	0.506262	0.526965
Ivns1abp	2047	-0.317758	0.247122	0.822354
Git1	1268.78	-0.317634	0.257524	0.80403
Fbxw18	43.7187	-0.317546	0.410463	0.608129
Zdhhc24	806.635	-0.317469	0.309592	0.722985
Mamld1	166.29	-0.317436	0.312965	0.718899
Nars	4597.11	-0.317395	0.247101	0.822757
Enpp4	934.571	-0.317366	0.283308	0.761719
Klhdc8a	792.874	-0.316996	0.271538	0.781025
Arhgef7	1556.46	-0.316911	0.259357	0.80136
Pde4a	711.065	-0.316503	0.255143	0.809248
Arhgap4	17.9858	-0.316258	0.524918	0.512849
Atad3a	772.002	-0.316153	0.269408	0.785487
Ascc2	1041.65	-0.315722	0.253622	0.811838
Pus1	626.499	-0.315364	0.266588	0.790997
Dusp6	487.114	-0.315263	0.281206	0.765967
Tgfb1i1	1202.34	-0.314164	0.268413	0.788692
Fam13b	1436.4	-0.313954	0.245789	0.828087
Pak1ip1	1016.63	-0.313918	0.262524	0.798571
Utp18	637.244	-0.313737	0.269555	0.787233
D830031N03Rik	1153.01	-0.313571	0.249642	0.82042
Neurl1a	39.6884	-0.313404	0.413456	0.607293
Cemip	8416.47	-0.31324	0.313428	0.7206
Peg13	447.505	-0.312786	0.271376	0.784361
Syt17	324.922	-0.312514	0.293	0.750339
Ppid	1109.37	-0.311894	0.250512	0.820081
Xpo5	1667.9	-0.311876	0.244192	0.832783
Zbtb21	731.175	-0.311796	0.253523	0.814641
Ctdp1	849.621	-0.311746	0.263414	0.798429
Arid3a	587.582	-0.311699	0.25743	0.808141
Thop1	740.535	-0.311658	0.2536	0.814481
Msn	11908.1	-0.311218	0.24874	0.824283
Pfn2	1801.53	-0.311104	0.279115	0.771649
Surf6	632.63	-0.310986	0.258727	0.806326
Mob2	529.376	-0.310924	0.263793	0.798287
Nt5m	160.366	-0.310778	0.317399	0.716995
Snord68	21.6741	-0.310431	0.478492	0.55086
Cpox	678.369	-0.310417	0.257252	0.809629
Eda2r	104.663	-0.309794	0.353159	0.67499
Gpn2	190.511	-0.309722	0.298721	0.743342
Chchd4	377.933	-0.309491	0.300974	0.740744
Gm11110	68.0059	-0.309477	0.372946	0.650396
Umps	857.98	-0.30943	0.258071	0.808782
Gars	3690.73	-0.3091	0.24559	0.831897
Wasf3	210.595	-0.309044	0.291563	0.753806
BC003965	784.71	-0.30895	0.266921	0.794779
Cbln3	81.8257	-0.307953	0.357279	0.671526
Ptpdc1	542.293	-0.30792	0.263169	0.800993
Cxcl1	30037	-0.307438	0.295778	0.749548
Loh12cr1	233.183	-0.307258	0.30712	0.732805
Nckipsd	632.175	-0.30719	0.255721	0.813756
Ppp1r2	496.826	-0.307184	0.299646	0.743569
Rad52	319.988	-0.307108	0.2793	0.77439
G6pdx	1976.15	-0.306973	0.254009	0.816934
Eif6	1754.66	-0.306669	0.262688	0.802137
Bsg	30460.5	-0.30666	0.285688	0.764631
Snx11	495.001	-0.305144	0.259717	0.808526
Asphd2	110.926	-0.305134	0.327085	0.706901
Eif5a	3735.52	-0.304995	0.267587	0.795848
Usp51	14.7669	-0.304869	0.518621	0.525564
Mettl13	402.504	-0.304849	0.266198	0.797956
Ptrh1	288.338	-0.304821	0.290234	0.758332
Pnkp	512.776	-0.304709	0.278656	0.776952
Cbx7	308.866	-0.304556	0.279498	0.775504
Mprip	4089.3	-0.304522	0.246997	0.832423
Hspbap1	257.161	-0.304507	0.282472	0.770376
Tmem8b	624.944	-0.304273	0.286905	0.764375
4632427E13Rik	76.5678	-0.3038	0.363071	0.666756
Fam49a	23.2845	-0.30349	0.461874	0.568559
Ahctf1	2456.83	-0.30347	0.245746	0.8357
Mir6236	794.498	-0.303182	0.363089	0.667127
1810055G02Rik	1810.31	-0.302966	0.276472	0.782404
Daglb	503.223	-0.302941	0.326786	0.709225
Snai1	1113.01	-0.302908	0.301787	0.743039
2410131K14Rik	881.619	-0.302503	0.270298	0.793599
Mmp3	7581.44	-0.302499	0.26409	0.802364
Grasp	377.548	-0.302488	0.267089	0.798003
Rabepk	366.834	-0.301723	0.277123	0.78202
Postn	278.044	-0.301711	0.346658	0.686536
Nifk	839.68	-0.301403	0.275993	0.784038
Stk4	1459.07	-0.301302	0.259137	0.811756
Cebpa	188.513	-0.301075	0.317778	0.721842
8430429K09Rik	142.44	-0.301005	0.328808	0.707389
Rasgef1b	19.8356	-0.300669	0.477063	0.556973
3110009F21Rik	8.45344	-0.30047	0.554104	0.501828
Noc4l	627.158	-0.300107	0.263545	0.805493
Rheb	1268.03	-0.299897	0.276579	0.784146
0610040B10Rik	41.543	-0.299794	0.410515	0.618709
Exog	309.228	-0.298603	0.276081	0.786178
Ifitm1	33.7723	-0.298381	0.440103	0.58965
Ubash3b	196.382	-0.297821	0.302957	0.744322
1500015A07Rik	258.727	-0.297614	0.2849	0.771044
Triobp	2076.76	-0.297577	0.2496	0.83216
Lmo4	3633.07	-0.297574	0.276454	0.786337
Tomm20	2505.04	-0.297421	0.241295	0.850681
Psme3	2308.29	-0.297348	0.261667	0.810259
Dnajc5	5437.09	-0.297272	0.243351	0.845843
Rmdn2	205.443	-0.297135	0.28672	0.769396
Tex2	965.39	-0.296977	0.273019	0.792656
Shroom2	541.633	-0.296968	0.265522	0.803717
Snx16	238.747	-0.296852	0.283719	0.773741
Pdxk	1369.07	-0.296848	0.249607	0.832619
Jmjd4	304.024	-0.296769	0.276976	0.785807
Cnn2	5750.71	-0.296356	0.266609	0.802046
Pbld2	52.1227	-0.296233	0.378557	0.651614
Tomm6os	89.3763	-0.296153	0.346555	0.689388
Zfhx3	1335.07	-0.296056	0.265624	0.80412
0610011F06Rik	241.753	-0.295723	0.280884	0.77912
Saa1	38.3465	-0.295663	0.414482	0.617275
Napb	174.035	-0.295482	0.327335	0.713768
Ttc17	1586.88	-0.2954	0.305199	0.742659
Ptpn11	6832.37	-0.295398	0.248858	0.834972
Tmsb4x	7037.34	-0.295373	0.286146	0.770437
5031425E22Rik	623.47	-0.295307	0.255177	0.822574
Ece1	3170.62	-0.294943	0.296224	0.755952
Scmh1	828.508	-0.294839	0.257977	0.817905
Rnf19b	1312.6	-0.294827	0.283295	0.775911
Myo1c	3402.72	-0.294711	0.243937	0.846588
Peo1	1076.02	-0.294534	0.251147	0.831069
Col10a1	129.832	-0.294442	0.355982	0.681258
Prkrip1	277.397	-0.294405	0.275868	0.789208
Gm5069	31.0416	-0.294371	0.424419	0.607962
Igtp	500.741	-0.294266	0.266151	0.80452
Cmas	455.069	-0.294207	0.259673	0.815279
Dhx37	760.031	-0.293681	0.250014	0.834013
Bag2	853.656	-0.293487	0.284123	0.775212
Utp20	1491.03	-0.293441	0.26706	0.803088
4921504A21Rik	35.7102	-0.293227	0.40888	0.624658
Gm15800	1710.16	-0.293187	0.261007	0.813473
Mpp2	750.111	-0.293082	0.251447	0.831567
Ttll12	1267.34	-0.293003	0.244213	0.84749
Neat1	32981.1	-0.292848	0.306031	0.743266
Astn2	22.5035	-0.292784	0.452868	0.581516
Tmem260	592.31	-0.292596	0.288882	0.768718
Rps10	43.46	-0.29257	0.390003	0.64307
Smad9	509.206	-0.29247	0.261802	0.8127
Efnb3	29.568	-0.29242	0.433359	0.599432
Ankrd40	3205.68	-0.291996	0.268253	0.802091
Klhl11	323.295	-0.291924	0.281982	0.779796
Gm12992	35.2896	-0.291072	0.41101	0.623576
Ftl1	11239.8	-0.290675	0.305366	0.74522
Zmiz2	1397.42	-0.290082	0.242655	0.853517
Fam71e1	55.9388	-0.290068	0.374415	0.660443
Lyst	876.692	-0.289832	0.260161	0.817168
Poli	238.213	-0.289722	0.284544	0.777297
Mmachc	236.689	-0.289529	0.294588	0.762111
Kdm6b	1221	-0.289242	0.255182	0.827186
Pdgfa	344.753	-0.289124	0.278693	0.788069
Camsap1	1267.95	-0.289118	0.242131	0.855666
Fam222a	18.6889	-0.288692	0.462746	0.575414
Gtpbp1	1163.37	-0.288673	0.246662	0.844865
Agfg1	1488.79	-0.288666	0.259264	0.819475
Zfp612	82.5605	-0.288358	0.338371	0.704443
Adrm1	320.945	-0.288222	0.273375	0.796908
Herpud2	1271.4	-0.287944	0.242754	0.8553
Gabpb1	567.859	-0.287934	0.260883	0.81709
Hmgcs2	7.01965	-0.287766	0.553192	0.508888
Jade1	1816.16	-0.287548	0.245649	0.848274
Ebf4	93.7184	-0.28754	0.359279	0.681486
Lrrfip2	525.671	-0.287445	0.263093	0.813554
Zdhhc13	495.067	-0.287345	0.283525	0.780412
1700086O06Rik	110.321	-0.287273	0.320037	0.727047
Dimt1	128.433	-0.287251	0.311453	0.739271
Tsr3	370.967	-0.287225	0.264995	0.810927
Sulf1	634.463	-0.287031	0.291099	0.768904
Cmtr2	416.585	-0.287028	0.271461	0.800485
Mrpl57	574.997	-0.286879	0.252961	0.832913
Sil1	1164.07	-0.286865	0.289433	0.770741
AW209491	363.537	-0.286746	0.286321	0.776201
Cep170	2604.3	-0.286717	0.240248	0.864291
A230056P14Rik	75.9643	-0.28662	0.343487	0.698076
Utp23	318.58	-0.286374	0.276599	0.7935
Cracr2b	85.7078	-0.28612	0.343361	0.698694
Ctnnd1	10172	-0.285965	0.23695	0.877578
Egr1	3121.15	-0.285963	0.285772	0.777641
Ciapin1	1083.77	-0.285822	0.246529	0.847842
Tsku	2832.83	-0.285784	0.272668	0.799275
Trub2	1050.22	-0.285683	0.245959	0.849156
Ttll11	69.0919	-0.285142	0.353906	0.687858
Spryd3	990.445	-0.285091	0.253861	0.832488
Fam150a	8.9342	-0.284951	0.528199	0.528591
Pmel	85.9392	-0.284829	0.356426	0.68498
Ryr1	24.7342	-0.284587	0.462958	0.576954
Tor1aip2	5596.1	-0.284581	0.243803	0.855398
Llph	157.032	-0.284413	0.328778	0.718176
1110007C09Rik	522.414	-0.284352	0.254665	0.831368
Nedd9	491.556	-0.284263	0.275035	0.796716
Pkd2l2	255.139	-0.283963	0.274741	0.797338
Klc1	1696.42	-0.283792	0.242091	0.861391
Pip5k1a	2745.61	-0.283775	0.249096	0.843847
Diexf	407.276	-0.283753	0.269778	0.805361
Lmod1	481.274	-0.283395	0.275895	0.795897
Ptger4	230.762	-0.283217	0.287985	0.775853
Rnmt	990.937	-0.283207	0.244066	0.855909
Rab7b	246.676	-0.282736	0.295856	0.764311
Farsa	1264.5	-0.28271	0.241544	0.864527
Tgoln1	4933.85	-0.282669	0.282663	0.785273
Snhg20	459.69	-0.282524	0.318221	0.73256
Cxcl5	106693	-0.282451	0.265822	0.812085
Fbxw11	1588.66	-0.281901	0.260956	0.820832
Zfp580	236.587	-0.281686	0.278414	0.793549
Imp4	537.307	-0.281601	0.268556	0.808483
3830408C21Rik	92.5975	-0.281565	0.328417	0.720154
Bgn	82081.6	-0.281513	0.272863	0.801314
Nampt	1997.74	-0.28121	0.260564	0.821948
Pisd-ps3	3820.16	-0.281049	0.278679	0.79345
Bmpr1b	14.763	-0.280844	0.478142	0.567963
Cox20	465.547	-0.280841	0.300733	0.757792
Psmd14	1661.72	-0.280671	0.250666	0.842671
Oprl1	11.2277	-0.280278	0.492562	0.55572
Card14	9.03607	-0.280227	0.512593	0.539728
Rhob	1460.55	-0.280122	0.284396	0.784092
Nabp1	703.056	-0.280038	0.250424	0.843704
Tekt2	19.2013	-0.279866	0.450663	0.590557
2410002F23Rik	963.629	-0.279852	0.250707	0.843046
Zc2hc1a	3231.38	-0.279573	0.267199	0.811715
Eif2ak2	2248.09	-0.279446	0.254127	0.835983
Sema3a	827.735	-0.27935	0.284679	0.784253
Grhpr	492.616	-0.279273	0.265021	0.815596
Mid1	654.791	-0.279043	0.256988	0.830266
Folr2	31.0848	-0.278779	0.408124	0.633997
Wwtr1	3694.35	-0.278646	0.28062	0.791603
Nfatc2ip	206.98	-0.277847	0.28649	0.78224
Atic	1420.08	-0.277661	0.239136	0.88227
Nup210l	43.9956	-0.277616	0.383389	0.656674
Catip	79.0409	-0.277405	0.35351	0.691872
Xpo4	383.463	-0.277382	0.263272	0.819703
9330175E14Rik	58.7724	-0.277336	0.387851	0.652422
Sdhaf1	256.574	-0.277186	0.272445	0.804964
Atl1	118.449	-0.277136	0.315488	0.739738
Il1rap	1455.73	-0.276988	0.289086	0.777984
Tbx3	569.803	-0.27666	0.252225	0.842323
Gna14	15.9231	-0.276461	0.458851	0.585989
Banp	737.373	-0.276208	0.263157	0.820645
Pnpla2	753.526	-0.276185	0.251739	0.84379
Oser1	96.8607	-0.275829	0.320772	0.733457
Hdac7	3332.05	-0.275755	0.237748	0.890141
Mcfd2	5620.59	-0.275708	0.269153	0.811218
Rrp8	942.922	-0.275591	0.275001	0.801406
Uck1	433.159	-0.275208	0.256865	0.833335
Figf	1149.82	-0.275187	0.266757	0.81516
Ankrd11	8191.47	-0.27514	0.255643	0.836015
1810026J23Rik	1636.5	-0.274996	0.243293	0.867072
Xpot	2248.02	-0.274723	0.238273	0.889647
Zik1	263.443	-0.274667	0.271512	0.807841
Dyx1c1	20.1277	-0.274494	0.43839	0.605271
Gca	176.633	-0.274345	0.293038	0.773385
BC024978	239.423	-0.274257	0.274058	0.803762
Hey1	9.96248	-0.2742	0.492394	0.559253
Fktn	767.184	-0.274171	0.261451	0.825285
Sik2	617.942	-0.273924	0.253968	0.840799
Hspa4l	426.615	-0.273469	0.263315	0.822096
Leng9	155.701	-0.273261	0.295606	0.770009
Traf6	900.399	-0.272619	0.247949	0.855349
Zfp334	918.478	-0.272554	0.243958	0.867545
Gm19705	44.8353	-0.272541	0.400182	0.643913
Irf2bpl	2129.16	-0.272315	0.246951	0.8582
Psmc4	1834.91	-0.272223	0.247171	0.857516
Rnf149	1737.69	-0.272216	0.273237	0.806456
Gfer	409.064	-0.271923	0.265871	0.818636
Prdm4	1164.27	-0.271817	0.249079	0.852863
BC027231	555.581	-0.271799	0.258922	0.831765
Slc25a26	137.754	-0.271699	0.306488	0.754849
Lrrc14b	42.0572	-0.27157	0.382564	0.662615
Fam19a2	14.6477	-0.271384	0.459167	0.588192
Prmt7	748.336	-0.271194	0.247794	0.856513
Zc3h8	145.619	-0.270909	0.306879	0.754641
Gm10033	110.067	-0.270844	0.321012	0.736196
Tsen15	140.333	-0.270821	0.298551	0.7676
Gm6034	12.7457	-0.270776	0.474802	0.57522
Snord83b	21.6111	-0.270631	0.440848	0.604932
Wdr77	1628.47	-0.270535	0.236998	0.901229
Lmnb2	775.923	-0.270507	0.251485	0.848327
Ncl	11849.4	-0.270492	0.23525	0.905124
Ndrg2	275.706	-0.270449	0.293082	0.775969
9530051G07Rik	20.08	-0.270445	0.434926	0.612423
Sft2d1	96.3558	-0.270343	0.334227	0.719438
Gtf2f2	328.949	-0.270238	0.287892	0.784845
Mina	169.998	-0.26992	0.291908	0.778041
Tspan2	34.9905	-0.269626	0.391446	0.652959
Romo1	786.216	-0.269551	0.250902	0.850551
Oxsr1	2100.26	-0.269473	0.238842	0.895238
Cers2	5783.32	-0.269355	0.281491	0.795606
Gse1	1102.53	-0.269318	0.242076	0.880846
Gpr39	173.544	-0.269241	0.321045	0.73715
Jmy	1543.97	-0.269219	0.244208	0.870763
Snord19	39.7591	-0.2692	0.387907	0.656411
Rnf166	798.702	-0.269094	0.255899	0.840146
Klf7	155.887	-0.269089	0.32365	0.733701
Ccdc116	22.1639	-0.269008	0.429661	0.618073
Ptges3	754.492	-0.268896	0.268557	0.816071
Klf10	1187.61	-0.268852	0.269923	0.813595
Taf13	197.407	-0.268849	0.307321	0.755471
Cnppd1	2279	-0.268716	0.244315	0.870958
Agpat5	1157.97	-0.268687	0.284432	0.791804
Mfsd9	199.622	-0.268437	0.309743	0.752543
Utp15	835.304	-0.268415	0.248526	0.857016
Pnma1	24.8679	-0.268373	0.416904	0.631778
Rad51b	192.129	-0.268299	0.305089	0.759137
Hoxb9	33.5535	-0.267995	0.409854	0.637355
Tulp4	1725.12	-0.267979	0.247268	0.862283
Tpm1	20033.9	-0.267834	0.248873	0.856633
Inip	569.918	-0.267202	0.261289	0.830064
Heg1	3568.98	-0.267168	0.277429	0.802546
Hhip	1717.3	-0.267018	0.271114	0.812904
Zbtb10	700.131	-0.266538	0.247932	0.861369
Mier2	849.075	-0.266444	0.255212	0.843533
Pram1	34.5219	-0.266382	0.405615	0.641656
Igsf9b	34.8677	-0.266354	0.401699	0.64531
Fam69b	977.997	-0.266243	0.280165	0.799228
Apcdd1	638.865	-0.265923	0.290815	0.782733
Nkiras1	213.244	-0.265891	0.278065	0.802182
Grk4	59.2059	-0.265805	0.360164	0.69058
Tbr1	7.30925	-0.265726	0.512903	0.546336
Grpel1	1524.58	-0.265667	0.27337	0.810427
Glrb	185.174	-0.265639	0.317054	0.744021
Naa30	849.313	-0.265578	0.253614	0.847598
Tnfrsf9	74.2772	-0.265494	0.346157	0.706413
Trp53rka	257.475	-0.265383	0.280823	0.798853
Nap1l1	3274.31	-0.265212	0.24523	0.872533
Tesk1	1416.52	-0.265172	0.250946	0.854067
Pcmt1	1237.83	-0.264789	0.272229	0.812291
Guca1b	13.0162	-0.264672	0.461901	0.589105
Rab23	823.78	-0.264661	0.251629	0.852432
BC005561	402.007	-0.264592	0.264234	0.826732
Tomt	47.4024	-0.264589	0.364759	0.686868
4930581F22Rik	118.974	-0.264455	0.32522	0.73443
Slc22a4	9.50001	-0.264397	0.483885	0.571128
Ccne2	114.858	-0.264269	0.308329	0.756977
Mgarp	36.3818	-0.264152	0.394607	0.65269
Carkd	1210.7	-0.263998	0.242448	0.888033
Lmbr1	929.378	-0.263945	0.275841	0.807324
Ncan	19.6598	-0.263755	0.445932	0.603741
1700084J12Rik	42.9232	-0.263652	0.387135	0.661724
Gnpnat1	417.991	-0.263367	0.279612	0.801498
Hspa1a	41.7915	-0.263361	0.377433	0.674397
Zfp692	344.024	-0.263066	0.304316	0.76399
Fmn1	1087.14	-0.262973	0.246145	0.871731
Atp9a	248.884	-0.26277	0.301105	0.768595
Mrs2	269.146	-0.26275	0.269142	0.818751
Tmem238	59.5376	-0.262544	0.383304	0.668483
Tmem110	598.089	-0.262455	0.295803	0.776606
Tor1b	3283.35	-0.262356	0.281413	0.799742
Ltv1	513.753	-0.262075	0.251821	0.854538
4933439C10Rik	195.575	-0.261953	0.320786	0.741437
Lipt1	107.288	-0.261924	0.308961	0.757521
Hr	15.0757	-0.261921	0.45223	0.599258
Sac3d1	227.53	-0.261802	0.274698	0.810594
Senp1	990.536	-0.261543	0.240845	0.897011
Mllt1	1879.23	-0.261319	0.249889	0.860692
Tmem201	1422.67	-0.261281	0.284454	0.7958
Dennd4b	588.935	-0.261171	0.258329	0.840977
9330102E08Rik	52.0524	-0.260985	0.367229	0.686093
Apopt1	300.599	-0.260944	0.279872	0.802228
Nfkbiz	5921.52	-0.26077	0.232824	0.910412
Phf10	1048.86	-0.26039	0.245709	0.876323
Dnajb6	393.027	-0.260359	0.264775	0.828294
Mettl22	91.1835	-0.25998	0.318107	0.746038
Col7a1	168.689	-0.259926	0.327544	0.734026
Card6	51.1395	-0.25991	0.360311	0.694213
Pappa2	33.0564	-0.259539	0.387834	0.664384
Eme2	411.774	-0.25942	0.258559	0.84177
Gar1	593.753	-0.259195	0.259887	0.838762
Papd7	1083.6	-0.259178	0.238496	0.905749
Oraov1	423.958	-0.259174	0.254832	0.849738
Cecr5	411.056	-0.259101	0.290674	0.787652
Mir3113	17.7025	-0.258796	0.445653	0.608463
Cep63	484.859	-0.258394	0.255192	0.849474
Spsb1	1220.13	-0.258344	0.271344	0.817866
Ncbp1	2102.52	-0.258112	0.234376	0.909989
Tymp	60.8515	-0.258052	0.364489	0.690039
Uspl1	1009.13	-0.258047	0.239094	0.905375
2022-03-05	2126.09	-0.258041	0.24598	0.880414
Rbm15	576.484	-0.258017	0.25095	0.861121
Sh2b3	1072.96	-0.257797	0.244816	0.887461
Clcn3	974.017	-0.257767	0.284185	0.798098
Zcchc7	911.961	-0.257399	0.248083	0.871036
2410016O06Rik	279.234	-0.25738	0.273557	0.814681
Mgea5	3461.2	-0.257277	0.236209	0.908705
Slc35g2	57.2907	-0.257129	0.360414	0.695476
Rpf2	264.362	-0.25712	0.2844	0.79824
Kti12	407.656	-0.257078	0.266165	0.828122
Twist2	293.794	-0.257078	0.276166	0.811011
Ipo5	4807.4	-0.256578	0.231869	0.912155
Sbk1	485.403	-0.256541	0.250702	0.863621
Glipr1	508.34	-0.256426	0.266801	0.827395
Usp6nl	900.834	-0.256386	0.25326	0.855714
Tssk1	18.2133	-0.255915	0.434297	0.620292
Dnaja2	3835.54	-0.255898	0.252961	0.856585
3110082I17Rik	222.965	-0.255817	0.284211	0.799135
Lzts3	524.729	-0.255799	0.250798	0.863946
Hnrnpab	3930.42	-0.255568	0.252189	0.859503
Hsf1	1296.31	-0.255298	0.236553	0.908918
Ddx56	1069.78	-0.255106	0.238219	0.907435
Nprl3	250.785	-0.254932	0.26834	0.825392
1810021B22Rik	48.8658	-0.254878	0.355873	0.70245
Iqck	26.7968	-0.254513	0.397036	0.655223
Znhit2	286.985	-0.254269	0.275964	0.812578
Ttc1	335.43	-0.254098	0.285702	0.797861
Dyrk3	27.0097	-0.254059	0.39854	0.654027
Slco1a5	39.5564	-0.253936	0.37959	0.678152
Rtn4ip1	213.558	-0.253833	0.279512	0.807626
Prmt5	870.416	-0.253791	0.242357	0.901512
Itgb4	27.3418	-0.253775	0.394613	0.658763
Ccdc85a	29.9291	-0.253736	0.402751	0.650803
Lars2	12167.2	-0.253629	0.29488	0.783929
Gclm	1781.44	-0.253602	0.274851	0.814841
Map2k3	1024.46	-0.253573	0.248951	0.873268
Hspb8	95.7254	-0.253542	0.331908	0.731491
Mybl2	222.362	-0.253278	0.300435	0.775095
Acap3	730.862	-0.253223	0.24495	0.890826
Hbs1l	1045.16	-0.253211	0.238694	0.907515
Rab31	3464.31	-0.253165	0.279854	0.80741
Tmem216	241.516	-0.253008	0.272698	0.818789
Slain2	2824.81	-0.252848	0.247777	0.880062
Rev1	591.653	-0.252838	0.247759	0.880113
1110046J04Rik	63.2356	-0.252787	0.356064	0.703549
4833419F23Rik	39.5346	-0.252659	0.377438	0.680916
Nog	48.9925	-0.25263	0.356925	0.70255
Kif27	19.3713	-0.25241	0.421437	0.635901
Zfp451	782.871	-0.251893	0.241736	0.904278
Zbtb7a	1845.69	-0.251771	0.241915	0.904075
Rps13	37.0872	-0.25166	0.375207	0.683523
Slc19a2	496.326	-0.251612	0.315454	0.754085
Brd1	2072.21	-0.251565	0.235209	0.910775
Ddx10	756.598	-0.251516	0.250194	0.870529
Guk1	258.375	-0.251102	0.265636	0.832946
Psmc2	2233.78	-0.250984	0.240209	0.906873
Pald1	532.924	-0.250855	0.284888	0.8009
D030028A08Rik	151.994	-0.250616	0.285954	0.799509
Ndufaf2	189.787	-0.250615	0.284036	0.801955
Abcf2	2364.12	-0.250598	0.234593	0.911557
A630072M18Rik	183.361	-0.250501	0.279235	0.810092
Tgtp1	48.8525	-0.250356	0.385533	0.672967
Otub2	255.766	-0.250333	0.27528	0.816307
Ranbp9	1521.93	-0.2503	0.249492	0.875315
G6pc3	1261.42	-0.250265	0.277444	0.812618
Stk40	502.57	-0.250233	0.248429	0.880796
Slc16a3	61.1295	-0.250225	0.345291	0.716904
Spen	3077.41	-0.250089	0.248211	0.88248
Ube2j2	80.0686	-0.250024	0.322699	0.745592
Pcf11	1624.25	-0.249965	0.236284	0.910393
Srm	1069.8	-0.24991	0.25771	0.850368
Recql4	298.008	-0.24988	0.298787	0.77974
Smyd2	832.421	-0.249735	0.246179	0.890604
Dnajc4	190.105	-0.2497	0.283495	0.803403
Extl3	4826.88	-0.249646	0.269669	0.826592
Trp53	272.122	-0.249544	0.280633	0.808227
Elavl1	2111.95	-0.249341	0.241932	0.905333
Pea15a	3059.25	-0.249276	0.277146	0.813635
Cst3	13993.8	-0.249246	0.268729	0.828363
Atmin	761.945	-0.249196	0.262463	0.841095
Ptp4a1	166.616	-0.249098	0.295624	0.786072
Stx16	2506.39	-0.248985	0.262114	0.841857
Fbxw2	1676.59	-0.248964	0.237757	0.909609
Farp1	4000.58	-0.248735	0.23307	0.912941
Tubb4b	1725.04	-0.248595	0.246378	0.891421
Ica1	234.597	-0.248476	0.271169	0.824606
Tgfbrap1	1093.94	-0.248433	0.237985	0.909571
Fam161b	47.238	-0.24836	0.358898	0.70265
Map1s	1564.6	-0.248232	0.233409	0.912843
Htra2	870.18	-0.248221	0.270861	0.825035
Fam220a	412.561	-0.248088	0.262553	0.841623
Tbc1d23	1476.75	-0.247992	0.234248	0.912326
Zfp239	237.965	-0.247888	0.267579	0.831401
Bcl2l1	1947.63	-0.247877	0.253697	0.863447
Ubxn2a	304.556	-0.247734	0.29919	0.780635
Rnmtl1	106.707	-0.247669	0.306316	0.769703
Mapkapk5	711.165	-0.247354	0.242675	0.905187
Gad1os	126.756	-0.247284	0.297703	0.783604
Zfp420	166.426	-0.247222	0.293483	0.790692
Scarletltr	14.1771	-0.247216	0.431408	0.628931
Ccpg1	1850.05	-0.247078	0.272933	0.822022
Ntf5	96.5742	-0.246947	0.311323	0.763281
Eif1b	616.121	-0.246807	0.258898	0.850185
Slc10a3	912.672	-0.24675	0.28982	0.796042
Cldnd1	2635.87	-0.246547	0.265246	0.836609
D16Ertd472e	490.202	-0.246469	0.256019	0.856968
Tagln2	6758.62	-0.246296	0.264145	0.839577
Cct3	4102.75	-0.246255	0.234585	0.912443
Fam212a	49.431	-0.246201	0.352432	0.710279
Med20	878.094	-0.246184	0.239994	0.908511
2810002D19Rik	154.082	-0.246149	0.29929	0.781799
Trim11	509.807	-0.246095	0.270451	0.827499
Nxt1	329.363	-0.245899	0.271505	0.825498
Snord34	36.0642	-0.245844	0.388677	0.672248
Vapb	2343.79	-0.245783	0.259302	0.85008
Numb	695.328	-0.245516	0.247133	0.892603
Prep	1827.01	-0.245411	0.23723	0.910701
2510039O18Rik	2410.4	-0.245369	0.274039	0.821243
Atf5	1519.67	-0.245334	0.259162	0.850734
Ufd1l	955.538	-0.245171	0.237441	0.910598
Bphl	434.612	-0.24511	0.270701	0.827707
1700030J22Rik	22.3785	-0.245003	0.40025	0.657591
Prmt3	612.407	-0.244993	0.250402	0.879978
Pofut1	2379.23	-0.24498	0.282829	0.807583
Lrrc32	14544.7	-0.244834	0.266391	0.835763
Tmcc2	601.456	-0.244622	0.248857	0.88799
Dhrs9	300.815	-0.244481	0.272631	0.824534
Trmt61b	92.8878	-0.244422	0.311152	0.764759
Prdm9	96.4824	-0.24421	0.31473	0.759738
4930519F16Rik	12.7368	-0.24407	0.437768	0.623886
A730020M07Rik	8.22155	-0.244048	0.458143	0.60357
Cdk6	203.361	-0.24386	0.272373	0.825249
Gspt2	17.9387	-0.243809	0.416032	0.643773
Osbpl2	1296.5	-0.243466	0.241471	0.907902
Msrb2	177.106	-0.243429	0.286016	0.802998
Gm38403	7.07394	-0.24339	0.477113	0.587826
Gm5627	7.54057	-0.243258	0.466603	0.596631
Hhipl2	9.0737	-0.242881	0.459595	0.602199
BC068281	164.53	-0.242657	0.291334	0.796187
Ccdc39	119.399	-0.242496	0.309195	0.769027
Lsg1	871.284	-0.242482	0.239098	0.910187
Eno3	252.223	-0.242443	0.268091	0.83427
Cbx2	521.81	-0.242356	0.251588	0.877298
Tut1	815.524	-0.242248	0.240246	0.909294
Mknk2	5121.01	-0.241942	0.230539	0.915633
Ccdc58	272.529	-0.241919	0.274924	0.821615
Tbc1d2	103.3	-0.241893	0.305797	0.774036
Fbxl12os	80.6857	-0.241818	0.316586	0.758197
Ints12	588.006	-0.241758	0.25958	0.852075
Mat2a	4388.48	-0.241709	0.236598	0.912065
Irf9	1841.42	-0.241587	0.237405	0.911566
Zbtb8b	15.7413	-0.241548	0.423551	0.638511
Zgpat	1170.55	-0.241461	0.256602	0.860715
Stk10	522.944	-0.241172	0.247687	0.896063
Pml	1899.76	-0.241172	0.232095	0.914895
Tfap4	170.746	-0.241053	0.278815	0.816031
Stat2	5051.61	-0.241037	0.242038	0.908099
Itgb7	160.17	-0.24097	0.322291	0.751552
Akr1c13	11.7219	-0.24096	0.435122	0.628478
Btaf1	1964.43	-0.240861	0.233777	0.913877
Psmd1	3984.28	-0.240826	0.228093	0.917257
Fcf1	203.224	-0.240746	0.279652	0.814761
2022-03-02	942.431	-0.240725	0.255012	0.865864
Mrps22	368.456	-0.24069	0.256932	0.860579
Ccnl1	2391.63	-0.240641	0.250685	0.886882
Igf1r	7064.37	-0.240521	0.29628	0.790438
Ier5l	1600.22	-0.240521	0.242711	0.907565
Naa50	3440.13	-0.24047	0.267534	0.836328
Stk16	819.766	-0.240406	0.238786	0.910719
Mark1	2681.72	-0.240404	0.242104	0.908256
Jagn1	1745.93	-0.240394	0.278675	0.816582
Bend6	89.6885	-0.240066	0.311936	0.766472
Yae1d1	166.999	-0.240062	0.2825	0.810969
Nip7	1114.01	-0.240061	0.242146	0.908345
Sfmbt2	416.61	-0.240036	0.257713	0.858808
Prrg4	80.0029	-0.239983	0.327177	0.745295
Vgf	77.799	-0.239891	0.335652	0.735155
Ercc4	420.074	-0.239563	0.250865	0.887372
Zfp932	224.889	-0.239489	0.280583	0.813918
Wdr75	1307.58	-0.239453	0.237543	0.911921
Specc1	776.063	-0.239445	0.248064	0.896837
Cct7	5065.71	-0.23943	0.237901	0.911694
Rbm19	616.343	-0.239271	0.244573	0.906099
Hspa2	390.152	-0.239193	0.275358	0.822867
1700001P01Rik	9.54939	-0.239153	0.45629	0.609791
Zbtb7c	22.1593	-0.239135	0.4004	0.661468
Amh	29.9215	-0.23901	0.383097	0.682167
Lpxn	21.746	-0.238947	0.403344	0.657852
Rell2	42.0705	-0.238918	0.358847	0.706217
Mtf1	574.925	-0.238832	0.252195	0.880813
Svep1	32962.7	-0.238697	0.268618	0.835669
Plxna3	1943.86	-0.238385	0.278943	0.817323
Gpr62	20.2059	-0.238199	0.409952	0.651209
Riok3	2957.48	-0.2381	0.237245	0.912371
Nars2	187.463	-0.238039	0.274092	0.826029
Cilp	11.8111	-0.23795	0.438123	0.627416
Rasl11a	7560.79	-0.237719	0.238855	0.911384
Krt16	6.22685	-0.237463	0.467293	0.599084
Rrm2b	307.34	-0.237354	0.278376	0.818942
Fzd5	1075.41	-0.237306	0.271891	0.830131
Ikbkap	2316.83	-0.237211	0.23124	0.916088
9930104L06Rik	475.116	-0.237196	0.2592	0.856896
Gm20324	28.1147	-0.237171	0.379412	0.68576
Luzp1	2695.67	-0.237145	0.241024	0.909932
Gm5617	168.279	-0.23707	0.302559	0.782459
Rnaseh1	226.543	-0.236991	0.268814	0.836203
Lynx1	1627.45	-0.236847	0.231189	0.916187
Mafg	1295.35	-0.236797	0.241489	0.909714
Tln1	17390.8	-0.236786	0.224617	0.919742
Grpel2	489.573	-0.236631	0.25171	0.887637
Zfp174	184.096	-0.236601	0.279665	0.817129
2300009A05Rik	100.364	-0.236381	0.315196	0.764119
Ehbp1l1	1911.26	-0.236321	0.236907	0.912958
Pdxp	147.945	-0.236242	0.28385	0.811094
Lrp5	2056.56	-0.236202	0.264454	0.845954
Mapk13	37.221	-0.236066	0.363843	0.703947
Exoc5	1510.91	-0.236021	0.242668	0.908947
Por	5035.15	-0.235915	0.267197	0.840888
Eif2s3x	226.543	-0.23591	0.288079	0.804742
Plekho2	2950.31	-0.235895	0.266054	0.842959
Agap3	1763.79	-0.235771	0.231718	0.916047
Gadd45g	2174.38	-0.235434	0.232466	0.915675
Zbtb25	214.928	-0.235348	0.280734	0.816346
Zfp960	64.1424	-0.235246	0.329793	0.744547
Slc35e4	1060.65	-0.235212	0.2551	0.873212
Wdr5	1336.46	-0.235153	0.237084	0.913091
Knop1	2024.38	-0.235106	0.235513	0.913894
Cdr2	1924.61	-0.235098	0.259672	0.857776
Kif5c	38.8039	-0.235081	0.359573	0.707777
Saraf	4943.59	-0.235044	0.279971	0.817711
1110004E09Rik	181.387	-0.234993	0.288962	0.803628
Mbd1	1480.32	-0.234817	0.233687	0.915056
Cdhr1	34.0868	-0.234635	0.367415	0.69982
Lrp2	10.7528	-0.234635	0.435355	0.632372
Kbtbd8	49.1702	-0.234625	0.342509	0.728403
Lsp1	233.571	-0.23458	0.288035	0.805669
Ahnak	25353	-0.234521	0.297598	0.792156
Marcksl1	1549.71	-0.234519	0.26733	0.841477
Slc20a2	2458.99	-0.234481	0.272651	0.830601
Cd68	81.3992	-0.234478	0.328918	0.746482
4930431P03Rik	6.82033	-0.234477	0.458843	0.609957
Rpl11	45.1799	-0.234087	0.34922	0.720956
Nufip1	480.927	-0.234035	0.255778	0.871923
Tbkbp1	509.56	-0.234026	0.257185	0.865948
Galr2	15.695	-0.233993	0.417299	0.647526
Slco4a1	80.9298	-0.233963	0.319865	0.758264
Pprc1	2533.09	-0.233646	0.228931	0.917947
Mrm1	266.646	-0.23357	0.260987	0.855812
Cinp	373.245	-0.23355	0.262029	0.85314
Unc13a	86.5755	-0.233526	0.318216	0.761522
Klhl36	82.3308	-0.233464	0.332139	0.742583
2900005J15Rik	91.3607	-0.23343	0.345535	0.724987
Ipo7	2205.47	-0.233376	0.234979	0.914564
Crcp	400.089	-0.23336	0.265046	0.846917
[truncated: 14,726 more rows]

## Sheet: (3) RNA-seq (MT194 GFP VS Cre)
Supplemental Table 3: Gene expression comparing MT194-GFP with MT194-Cre
	baseMean	log2FoldChange (MT194-GFP/MT194-Cre)	lfcSE	svalue
Sprr3	28.4253	-3.06132	0.805286	0.00130647
Tmem171	70.3317	-2.99629	0.553883	5.3908e-05
Ctgf	6504.05	-2.93268	0.431904	8.8538e-07
Hist1h1a	31.2682	-2.74607	0.781336	0.00292077
Gm15867	39.6813	-2.73776	0.689764	0.00148757
Acta2	2280.47	-2.66562	0.30776	3.11489e-08
Serpine1	3517.63	-2.62073	0.407005	8.87885e-06
Oas2	80.1237	-2.62018	0.598191	0.000928029
F830016B08Rik	159.544	-2.48739	0.480519	0.000244212
Il13ra2	702.5	-2.4666	0.510292	0.000501219
Cnn1	190.651	-2.32776	0.409341	0.000130301
H2-D1	10068.4	-2.30505	0.452511	0.000452024
Hist1h1e	29.9392	-2.26568	0.784064	0.0137142
Mcam	1614.31	-2.26506	0.39879	0.00015752
Hbegf	1327.18	-2.23853	0.417832	0.000361982
Olr1	23.3917	-2.21702	0.926423	0.0233886
S100g	123.522	-2.16912	0.498385	0.00227533
Ifi27l2a	203.59	-2.16046	0.453453	0.00139212
Tagln	2376.34	-2.14609	0.303515	2.72395e-05
Atp8b4	88.3487	-2.13776	0.50857	0.00274889
Timp3	14970.2	-2.09581	0.409713	0.000996645
Tll1	210.005	-2.07991	0.43182	0.00167927
Prl8a9	45.9283	-2.05011	0.617354	0.0105226
Thbs1	15021.1	-2.00666	0.416181	0.00201558
Lurap1l	245.986	-1.99965	0.374313	0.00106305
H2-T24	224.729	-1.9854	0.452511	0.0031207
Hist1h4h	85.2775	-1.92974	0.489593	0.00625719
Sprr1a	1811.52	-1.90208	0.31536	0.000550124
Lgals3bp	17577.1	-1.88159	0.436012	0.00423092
Sprr2k	22.9669	-1.8583	0.94279	0.0514705
Cd93	30.5141	-1.84856	0.779244	0.0394483
Cyr61	10581.6	-1.84723	0.474312	0.00936446
Ifi44	1406.83	-1.84194	0.43813	0.00488804
Ifit3	645.161	-1.82003	0.402395	0.00366283
Arc	116.231	-1.81199	0.441536	0.00792675
Zbp1	576.577	-1.78811	0.389526	0.0039509
H2-K1	15463.8	-1.78788	0.482716	0.0128011
Peg10	2457.04	-1.78713	0.314588	0.00158519
Serpini1	99.1918	-1.77138	0.595437	0.0240819
Inhba	736.647	-1.76283	0.36585	0.00337753
Cdhr1	63.6608	-1.75037	0.664132	0.036403
Il6	1566.06	-1.7497	0.402273	0.00758388
Hist1h2be	75.5687	-1.71484	0.57296	0.0289285
Bst2	6129.52	-1.68266	0.386091	0.00973351
H2-Q4	2610.58	-1.68149	0.451417	0.0166308
Oasl2	1390.24	-1.67997	0.364729	0.00725608
Sertad4	218.079	-1.6699	0.397291	0.0109538
Psmb9	66.0462	-1.65852	0.545517	0.0303865
4930486L24Rik	84.433	-1.64093	0.559832	0.0341293
Thbd	7187.59	-1.63754	0.387521	0.0114239
Calcrl	103.64	-1.63377	0.55655	0.0348939
Agrn	7701.45	-1.63211	0.399629	0.0151306
Ptgs2	2913.33	-1.62126	0.380293	0.0123479
Ifit3b	209.035	-1.60386	0.47748	0.0261812
6430531B16Rik	33.8669	-1.58904	0.782962	0.0629742
Ereg	1139.49	-1.58672	0.403477	0.0192487
Ptx3	32580.7	-1.57758	0.525525	0.0386716
Fgd3	880.318	-1.56393	0.348313	0.0132599
Arl4d	63.167	-1.55685	0.553232	0.0453173
Lims2	68.1059	-1.53798	0.563281	0.0487535
Usp18	1175.63	-1.52542	0.373346	0.02153
Myl9	1048.09	-1.52116	0.328659	0.0141938
Rtp4	1088.16	-1.50367	0.416535	0.0296621
Isg15	1086.86	-1.49935	0.475548	0.0410919
Hist1h1d	28.2657	-1.49262	0.88621	0.0883899
Mndal	174.984	-1.49086	0.427917	0.0333626
Cxcl10	746.428	-1.483	0.343108	0.0209601
Apol9b	419.491	-1.47506	0.369672	0.0247791
Adamts5	16130.8	-1.45436	0.475087	0.0478766
Gbp3	635.71	-1.44457	0.382889	0.0325869
Tslp	156.426	-1.43574	0.43543	0.0461494
Ifi203	670.563	-1.40777	0.358455	0.035648
Cav1	6523.44	-1.39216	0.325404	0.0311017
U90926	71.9578	-1.38564	0.575828	0.0749226
H2-T23	1300.87	-1.38263	0.479881	0.057644
Gjb4	73.0063	-1.36531	0.590246	0.0804725
Ddx60	97.085	-1.36456	0.497213	0.0651325
Gbp4	51.7894	-1.35611	0.68449	0.0929855
Htr2a	562.341	-1.35545	0.350328	0.0427916
Trim30d	303.112	-1.34503	0.403397	0.0534205
Iigp1	855.947	-1.32123	0.418004	0.0608191
Ccl20	41.6445	-1.31436	0.758317	0.108127
Smoc1	1397.68	-1.31385	0.467804	0.0738392
Psmb8	408.962	-1.30671	0.393845	0.0597505
Prelp	269.222	-1.29706	0.575021	0.0941442
Trim30a	859.868	-1.28652	0.406358	0.0683981
F3	6099.2	-1.26059	0.475616	0.0895396
Cdnf	70.8212	-1.25818	0.573249	0.104556
Slfn8	854.401	-1.25452	0.337581	0.0619021
Oas1g	97.4075	-1.24865	0.50421	0.0987123
Lox	79149.7	-1.24252	0.415345	0.084961
Ifit1	2220.21	-1.23426	0.433947	0.0918209
Arhgap36	93.7248	-1.22865	0.525397	0.105745
Maff	566.474	-1.22399	0.341657	0.0760203
Gm4841	59.8664	-1.22097	0.614418	0.117785
Cfb	354.605	-1.1947	0.543847	0.118985
Kif5a	233.11	-1.18683	0.515369	0.116577
Fam65b	153.722	-1.17927	0.456854	0.112913
Fam198b	1649.61	-1.15677	0.360692	0.106923
Crim1	9847.27	-1.15505	0.4559	0.121388
Irf7	629.887	-1.15457	0.380264	0.110514
Slfn2	656.205	-1.13831	0.427424	0.122616
Ap4s1	146.869	-1.1299	0.447687	0.127501
Gm4951	160.073	-1.12441	0.491697	0.136205
Xaf1	255.908	-1.11482	0.432996	0.131257
Irgm1	1767.44	-1.11455	0.364079	0.126259
Ero1l	1682.72	-1.10996	0.416745	0.1325
Hspa1b	674.397	-1.10809	0.34017	0.12505
Phf11d	333.386	-1.10429	0.421187	0.137431
Polr2l	228.064	-1.10422	0.408912	0.134978
Apol9a	508.286	-1.10049	0.390062	0.133742
Apln	1718.71	-1.09679	0.352906	0.130005
Ankrd1	330.146	-1.09085	0.378983	0.13866
Filip1l	3046.3	-1.08925	0.323569	0.128758
Ifi202b	2435.61	-1.07826	0.355541	0.144752
Sp100	180.21	-1.07033	0.440107	0.150913
Fhdc1	383.358	-1.06896	0.365731	0.148425
Actn1	8799.59	-1.03708	0.343235	0.153521
Etv4	275.643	-1.02805	0.404945	0.160188
Ifi204	1273.5	-1.02592	0.351139	0.157515
Nexn	328.221	-1.02471	0.373395	0.162829
Hes1	104.319	-1.0243	0.504107	0.16675
Fam162a	1405.52	-1.02297	0.352654	0.164136
Wisp2	16644.2	-1.02139	0.470889	0.168057
Cx3cl1	2392.53	-1.01774	0.547458	0.170674
Fbln2	91397.7	-1.01699	0.445936	0.169366
Hist1h4i	92.4727	-1.0156	0.598875	0.171981
Vcl	14354.4	-1.0013	0.484249	0.174617
C4bp	4478.89	-0.995456	0.534208	0.177255
Palld	5759.27	-0.991123	0.323842	0.179899
Skil	985.155	-0.986197	0.363755	0.181234
Sdpr	3629.97	-0.981793	0.35782	0.185223
Unc5c	560.85	-0.970864	0.41687	0.189192
Fbln5	2773.03	-0.970206	0.45301	0.187869
Csf1	15567.3	-0.956394	0.510639	0.191838
Gbp6	814.524	-0.955938	0.362888	0.202369
Slc2a1	3353.67	-0.955425	0.469872	0.194476
Klf5	100.795	-0.95374	0.62586	0.190511
Lif	652.78	-0.94095	0.417051	0.20369
Itih5	141.964	-0.93977	0.523298	0.19845
Ctla2b	112.908	-0.938999	0.529302	0.199761
Tnfaip3	1466.24	-0.933196	0.336587	0.216794
Igtp	397.774	-0.922848	0.419172	0.214174
Ak4	200.841	-0.917675	0.535745	0.20763
Plod1	6271.86	-0.913205	0.540243	0.20894
Rsad2	305.467	-0.912843	0.504772	0.211555
AI607873	197.341	-0.902573	0.451152	0.218115
Unc5b	5004.27	-0.899914	0.509634	0.215487
Aif1l	659.71	-0.88873	0.440745	0.226058
Csrp1	3074.36	-0.879353	0.346719	0.248102
Epha2	1623.06	-0.878541	0.502448	0.223419
AW011738	161.779	-0.877886	0.509147	0.220772
Slc7a5	4863	-0.868794	0.445872	0.236535
Mical2	4958.45	-0.861811	0.344702	0.268125
Ccrn4l	1081.26	-0.860797	0.345848	0.270551
Col12a1	8027.84	-0.851556	0.468738	0.242982
Tap1	1383.76	-0.843697	0.516644	0.239126
Vgll3	2703.89	-0.84329	0.391368	0.266902
Tnfrsf23	1990.81	-0.840703	0.399597	0.265672
1190002N15Rik	1643.84	-0.838767	0.444665	0.254475
Ifih1	755.248	-0.838634	0.417666	0.263204
Sorcs2	302.079	-0.835177	0.574049	0.23263
Rgs2	314.092	-0.827016	0.45643	0.261967
Ier5	2410.34	-0.826506	0.337217	0.294317
Pmepa1	1980.9	-0.826345	0.342156	0.293131
Ackr3	9757.46	-0.822443	0.473352	0.260731
Plk2	1885.36	-0.821637	0.344959	0.296675
Sgk1	1507.69	-0.821456	0.36695	0.289557
Adamts6	357.477	-0.812065	0.456842	0.27534
Smad7	872.858	-0.807736	0.356468	0.301357
Ctla2a	603.408	-0.80754	0.524428	0.256989
Wisp1	652.387	-0.806901	0.423281	0.283614
Mnda	150.046	-0.805378	0.609219	0.24426
Dusp1	1276.6	-0.803399	0.34464	0.311722
Odc1	669.257	-0.79717	0.400156	0.291945
F730043M19Rik	195.581	-0.783548	0.496449	0.28125
Myc	2190.88	-0.770981	0.353259	0.334018
Slc25a45	367.947	-0.770096	0.433276	0.300186
Etv5	177.168	-0.76319	0.508521	0.284806
Tuba8	199.224	-0.762525	0.583957	0.272955
B2m	44742.7	-0.753919	0.591	0.277708
Fhl1	1592.81	-0.75112	0.370174	0.340487
Pls3	9740.9	-0.750438	0.351671	0.347999
Pcdh19	214.937	-0.735361	0.54411	0.288371
Ccl5	594.477	-0.731695	0.428647	0.326319
Cpt1a	3953.7	-0.72637	0.368563	0.356435
Tnfrsf12a	2023.08	-0.713017	0.548472	0.297849
Coro1c	2327.61	-0.709824	0.357024	0.371916
Hmga2	860.554	-0.70785	0.458411	0.329635
Oas1a	257.1	-0.703715	0.489572	0.324091
Cav2	1600.45	-0.696632	0.361156	0.377018
Pdlim7	1967.77	-0.690381	0.366915	0.378034
Gsto1	2215.31	-0.68259	0.467212	0.341563
Ptchd4	680.797	-0.678886	0.533733	0.321877
Pcdh9	1112.04	-0.672339	0.447932	0.355385
Masp1	3031.24	-0.671637	0.421527	0.366785
Efnb2	5318.71	-0.665406	0.491521	0.342635
Higd1a	631.537	-0.664263	0.444993	0.360603
Cnnm4	472.977	-0.662834	0.586604	0.312861
Parp14	1767.18	-0.661342	0.391022	0.383097
Myl6b	200.214	-0.658045	0.532695	0.330737
Palm2	421.905	-0.637399	0.423936	0.379052
Irgm2	679.701	-0.633916	0.507761	0.351188
F2r	4310.75	-0.621377	0.637785	0.318526
Fam107b	1108.12	-0.620765	0.525101	0.353293
Mafk	692.331	-0.61785	0.418205	0.393081
Angptl2	3275.74	-0.616924	0.587697	0.336183
Tnfrsf22	341.64	-0.615698	0.592155	0.335102
Bcl6	1216.53	-0.612236	0.400673	0.4029
Raph1	2244.83	-0.605357	0.434755	0.391099
Peak1	4336.29	-0.605014	0.388626	0.40779
Fgf7	9381.49	-0.601577	0.421127	0.398005
Bdnf	1723.67	-0.598689	0.501874	0.369865
Trim12c	553.051	-0.589361	0.455261	0.389105
Sema3a	1015.69	-0.581809	0.557096	0.359565
Samd4	837.07	-0.57738	0.410701	0.409747
Nedd9	753.37	-0.575972	0.445286	0.39899
Mybl1	255.975	-0.5745	0.614163	0.343711
Ahr	824.153	-0.572973	0.425032	0.406809
Tpm2	2740.44	-0.569481	0.392701	0.420454
Errfi1	5233.68	-0.566261	0.381726	0.42811
Ier3	2331.05	-0.564153	0.448328	0.403875
Cotl1	456.882	-0.563432	0.587032	0.35748
Fam129b	8471.07	-0.556901	0.381329	0.432839
Amotl2	15135.6	-0.537741	0.428128	0.41658
P4ha3	480.63	-0.536949	0.719383	0.331835
Ccnd1	2886.14	-0.536559	0.498236	0.396036
Gbp2	617.088	-0.534624	0.536816	0.384099
Dnajb9	1272.33	-0.533904	0.851943	0.305992
Rbm38	383.71	-0.530298	0.626493	0.358525
Actn4	11798.6	-0.523373	0.538678	0.386105
Rn45s	91795.7	-0.520455	0.795895	0.322986
Ngf	258.788	-0.518187	0.670654	0.350128
Gbp9	1021.11	-0.506769	0.449397	0.421416
Plcb4	360.253	-0.502769	0.542665	0.394068
Ifi35	679.216	-0.492048	0.48759	0.4117
Bok	153.752	-0.48359	1.71157	0.237834
Nop56	1634.87	-0.468189	0.505748	0.412678
Mx2	142.147	-0.461864	1.32766	0.271756
Adar	3059.05	-0.460628	0.414631	0.446823
Parp9	1423.13	-0.459669	0.484483	0.424291
2310001H17Rik	224.551	-0.450673	0.726317	0.361637
Stat1	2074.22	-0.445393	0.503029	0.422376
Adarb1	758.056	-0.435508	0.526837	0.41463
Ddx58	3028.63	-0.43021	0.460192	0.441219
Il1rn	6416.77	-0.417161	0.537079	0.417552
Serpinb9	3943.41	-0.410885	0.509542	0.431898
Acot7	933.806	-0.377897	0.666349	0.397019
Bop1	1301.76	-0.37032	0.506782	0.443086
Emp1	5790.24	-0.363701	0.949639	0.339411
Bcar1	5211.54	-0.34529	0.467046	0.451541
Rbpj	1333.14	-0.33365	0.500408	0.4487
Ifitm3	13425.2	-0.297128	0.478134	0.45347
Egln1	2408.04	-0.295909	0.600906	0.436575
Tfrc	5571.14	-0.283346	0.991312	0.354338
Fermt2	3080.44	-0.278373	0.46932	0.457321
Gprc5a	802.094	-0.276801	0.868521	0.376
Tnk2	4797.53	-0.262411	0.460494	0.46214
Flna	50708.2	-0.261899	0.57814	0.444951
Csrnp1	218.992	-0.246687	0.691963	0.418522
Nmi	328.729	-0.246019	0.607299	0.442154
Zyx	7212.62	-0.238944	0.378411	0.477659
Il16	1732.04	-0.238148	0.393429	0.472814
Esd	2464.48	-0.237716	0.478779	0.461179
Msn	15743	-0.23623	0.397728	0.47184
Tmem45a	1254.16	-0.23584	0.655364	0.434713
Klf4	1318.73	-0.229498	0.446626	0.466974
Serpinb9b	308.388	-0.229151	0.485093	0.460216
Ajuba	1837.53	-0.227531	0.393047	0.473788
Btg2	675.773	-0.22645	0.407354	0.470864
Myl12a	7904.14	-0.223593	0.374215	0.483382
Trib2	841.945	-0.223418	0.383077	0.480531
Bzw2	1022.36	-0.222302	0.390177	0.47573
Nelfb	1966.79	-0.220846	0.373022	0.484328
Pcdh18	604.864	-0.216756	0.45474	0.466008
Myh9	27128.5	-0.214927	0.38088	0.482435
Helz2	3675.58	-0.213839	0.428505	0.469887
Sulf1	908.532	-0.209718	0.398358	0.47476
Pim1	755.005	-0.203226	0.358635	0.491815
Tpm1	23007.9	-0.196183	0.315718	0.512409
Nr4a1	193.711	-0.195061	0.390847	0.481484
Neto2	396.398	-0.19494	0.361223	0.49366
Egr1	1913.44	-0.193148	0.312225	0.518388
Carhsp1	2843.69	-0.192239	0.361717	0.494577
Eml6	278.661	-0.191869	0.364835	0.490888
Hsph1	2279.54	-0.191318	0.30162	0.524232
Tmeff2	310.169	-0.188064	0.388245	0.48527
Trmt61a	278.956	-0.187604	0.33597	0.503628
Klhl23	547.031	-0.187201	0.314604	0.517543
Mttp	398.435	-0.186504	0.37138	0.489025
Gbp7	687.451	-0.186377	0.316521	0.514989
Nlrc5	1537.35	-0.184916	0.312804	0.520071
Sap18	778.998	-0.182265	0.3254	0.509805
Id1	1434.42	-0.181326	0.285877	0.537104
Herc6	428.201	-0.180852	0.302047	0.525878
Acad11	578.863	-0.179734	0.29518	0.530752
Trib1	1733.79	-0.179684	0.277521	0.543293
Inafm2	1103.33	-0.178705	0.287923	0.536319
Ncam1	2261.1	-0.178139	0.342216	0.501838
Tbx18	295.513	-0.175639	0.301441	0.526697
Gpr176	1706.63	-0.174823	0.310738	0.522575
Irak2	405.354	-0.17447	0.291465	0.534741
Hpse	294.66	-0.17197	0.334802	0.505406
Trim14	82.5019	-0.171915	0.35731	0.497319
Pdlim5	4489.36	-0.170888	0.263715	0.558799
Ahi1	274.397	-0.170235	0.2978	0.531555
Itga5	7422.32	-0.169359	0.323369	0.514132
Cnn2	5646.48	-0.169209	0.258314	0.561636
Celf4	558.977	-0.169041	0.271983	0.550807
Ddx24	2677.06	-0.167079	0.256888	0.565825
Ankrd50	1894.73	-0.166861	0.255527	0.566516
Ldlrad4	298.662	-0.164605	0.276147	0.550066
Tor3a	1593.19	-0.164082	0.304746	0.527513
Wdr1	4922.35	-0.163789	0.246359	0.577929
Cd44	4372	-0.162236	0.280843	0.54708
Cdc42ep3	611.605	-0.162219	0.281166	0.545573
Nif3l1	536.097	-0.161308	0.259742	0.563041
Cdsn	590.985	-0.161263	0.296781	0.533949
Klra2	78.3705	-0.16078	0.322589	0.519231
Tiam1	854.37	-0.160652	0.255828	0.56789
Per2	412.168	-0.159468	0.271999	0.553015
Gart	1654.46	-0.15933	0.245824	0.581816
Ddah1	978.583	-0.158863	0.278709	0.548578
Tnc	3985.51	-0.158479	0.264008	0.560222
Igfbp7	11244.7	-0.156505	0.28907	0.541761
Rock2	1598.72	-0.155709	0.237888	0.592452
Hsp90aa1	2421.94	-0.154733	0.241095	0.586889
Slpi	1856.67	-0.154438	0.281329	0.54783
Pkp2	207.272	-0.153749	0.261802	0.563741
Vmp1	11867.4	-0.152919	0.270402	0.556647
Khdrbs3	108.486	-0.152556	0.284207	0.546328
Itih2	14794	-0.152353	0.269637	0.558084
Ehf	444.349	-0.148765	0.241272	0.589998
Dnajb4	1716.44	-0.148489	0.233334	0.604869
Tlr3	477.435	-0.148196	0.262837	0.565132
Phldb2	10039	-0.148189	0.229568	0.609403
4921531C22Rik	116.975	-0.147962	0.26413	0.56234
Cpq	2332.3	-0.147635	0.268759	0.559511
Alb	185.432	-0.147351	0.275785	0.553746
Slc39a11	1172.44	-0.145501	0.250987	0.579881
Dstn	5491.38	-0.145185	0.236268	0.600815
Ext1	12031.4	-0.145107	0.235952	0.601982
Mtmr10	882.492	-0.145089	0.225634	0.616012
Zdhhc2	285.417	-0.14348	0.239476	0.595479
Slfn9	1369.15	-0.142995	0.232677	0.607149
Eif2b3	256.99	-0.142213	0.236522	0.603719
Ccdc137	537.941	-0.142209	0.224715	0.618701
Cela1	182.952	-0.141984	0.240545	0.594274
Nt5e	453.489	-0.14177	0.243408	0.588139
Cntnap1	1981.53	-0.141525	0.24245	0.591842
Hccs	1472.45	-0.140948	0.217236	0.627567
Thnsl1	181.277	-0.140891	0.238246	0.599641
Fbxw17	696.495	-0.140173	0.218607	0.626033
Adm	450.042	-0.14014	0.258604	0.572633
Actb	29537.4	-0.138916	0.210273	0.641777
Hmgn5	442.185	-0.138471	0.23325	0.607715
Sema7a	159.421	-0.138243	0.249077	0.585001
4833418N02Rik	149.087	-0.137592	0.241347	0.594877
BC031361	142.165	-0.136631	0.235534	0.605442
Dpysl3	2999.28	-0.136476	0.209809	0.645509
Serpine2	2747.8	-0.134647	0.226531	0.619234
Plat	7550.9	-0.134528	0.233593	0.608842
2010111I01Rik	2131.11	-0.134449	0.214843	0.634565
Pik3cb	610.671	-0.134358	0.21441	0.636031
Chid1	1892.97	-0.134027	0.23152	0.612736
Gbp2b	139.765	-0.132916	0.232312	0.611631
Nuak2	536.719	-0.132158	0.21593	0.633582
Apbb1ip	841.672	-0.131813	0.208041	0.651409
Specc1	926.225	-0.13176	0.211745	0.644119
Plaur	742.933	-0.131669	0.234611	0.608279
Il1rl1	3045.56	-0.131265	0.221614	0.625518
Prkab2	306.021	-0.130679	0.215394	0.635055
Samd9l	2598.81	-0.129794	0.201107	0.665129
Aplp2	40667.1	-0.129383	0.225835	0.621878
Sprr2g	49.5789	-0.128933	0.242041	0.598461
Eif2ak2	2075.24	-0.127992	0.202372	0.663057
Clic4	10388.9	-0.127882	0.204281	0.659262
Pmaip1	121.192	-0.127691	0.226762	0.621352
Dhx58	403.738	-0.127633	0.211572	0.646429
Ufsp1	68.6748	-0.126512	0.229261	0.618166
Anxa2	10927.2	-0.126501	0.194536	0.676278
Fitm2	393.704	-0.125868	0.215283	0.638447
Ifi47	209.724	-0.125722	0.221744	0.626546
Pou3f1	49.7356	-0.125719	0.233589	0.613286
Tnfaip6	424.29	-0.125408	0.216216	0.637485
Sgsh	1477.58	-0.125341	0.218602	0.632096
Spry4	59.7086	-0.124722	0.228428	0.620296
Sipa1l1	2037.48	-0.124519	0.19323	0.680832
Dlc1	2633.13	-0.124021	0.194848	0.677046
Rassf1	1262.97	-0.123733	0.196094	0.673952
Cyp1b1	18724	-0.12355	0.215569	0.639882
Hist1h1c	1302.64	-0.123534	0.207971	0.654066
Mprip	4054.64	-0.123284	0.191093	0.685986
Usp54	954.428	-0.123018	0.196143	0.674731
Ptprk	3622.57	-0.122778	0.206482	0.65625
Pappa	2327.15	-0.122748	0.213396	0.645046
Mum1l1	1106.31	-0.121891	0.191714	0.68526
C4b	7988.77	-0.121802	0.220942	0.631099
Cmpk2	137.958	-0.121349	0.214519	0.642248
Ephb2	1436.45	-0.120655	0.206577	0.657978
2810029C07Rik	73.9702	-0.1206	0.216523	0.638927
Tagln2	8916.87	-0.119997	0.196633	0.675119
Nes	2169.29	-0.119737	0.203196	0.665951
Ctsh	528.962	-0.119435	0.210905	0.651855
Glipr1	569.602	-0.119138	0.205903	0.660959
Dnaja4	172.645	-0.118716	0.201728	0.668796
Txnip	3141.2	-0.118655	0.188047	0.696149
Akt3	898.218	-0.118612	0.193607	0.684165
Irf5	426.277	-0.118557	0.19545	0.678191
Gm2115	760.897	-0.118462	0.198765	0.672383
Cd274	77.3734	-0.117903	0.214639	0.644583
Ldha	12737.1	-0.117895	0.188632	0.69547
Actg2	61.7787	-0.117533	0.215386	0.643653
Il4ra	4663.53	-0.117479	0.204397	0.663889
Nr1d1	1654.29	-0.117047	0.187199	0.698838
Vamp1	207.959	-0.117023	0.207761	0.656684
Oas1b	256.089	-0.116681	0.200075	0.670798
Cox18	314.244	-0.116207	0.192021	0.687786
Gdnf	1442.78	-0.116121	0.184863	0.705357
Irf9	1632.39	-0.116093	0.18633	0.701807
Farp1	4444.66	-0.115499	0.182526	0.711599
E430016F16Rik	58.0204	-0.114945	0.217024	0.640832
Dnajb1	1450.29	-0.114892	0.192023	0.688857
Rab3ip	287.831	-0.114564	0.195249	0.681579
Tubb6	4130.83	-0.114302	0.188458	0.6975
Hmga2-ps1	283.941	-0.114282	0.196057	0.679328
Ankrd37	57.6779	-0.114127	0.209831	0.654943
Dcn	67424.6	-0.113703	0.203964	0.667176
Simc1	636.569	-0.113674	0.185918	0.704076
Lrrc51	146.49	-0.113548	0.199593	0.672776
Stom	3217.57	-0.113461	0.192984	0.686348
Bpnt1	388.956	-0.113304	0.190961	0.692373
Tmsb4x	9310.07	-0.113111	0.191133	0.692025
Sdc4	16889.3	-0.112889	0.19781	0.675893
Slfn10-ps	92.2871	-0.112381	0.201047	0.671196
Ddx31	281.536	-0.112327	0.188182	0.699171
Fyn	1259.06	-0.112001	0.181082	0.71611
Lats2	2224.54	-0.111839	0.181737	0.714622
Pgrmc1	6662.81	-0.110852	0.192548	0.68992
Ier2	868.517	-0.110687	0.180211	0.71875
Ergic1	8693.48	-0.110563	0.189374	0.697163
Lrrc8c	754.597	-0.11044	0.190498	0.695129
Itpripl2	17628.6	-0.110413	0.184819	0.707258
Med27	303.979	-0.110366	0.188367	0.699503
Itprip	1238.41	-0.110162	0.192653	0.690273
Ly75	1230.7	-0.110049	0.186462	0.704718
Ndn	834.351	-0.109121	0.179652	0.721341
Syk	335.628	-0.109074	0.187017	0.703431
Mmp27	84.6728	-0.108906	0.199348	0.674342
Scx	267.445	-0.108899	0.190135	0.69581
Thpo	64.803	-0.108239	0.201173	0.671592
Dhx29	724.16	-0.107855	0.179396	0.722759
Fez1	424.6	-0.107705	0.184165	0.711293
Cyb5d2	126.767	-0.107702	0.192053	0.69272
Peg13	483.293	-0.10765	0.183842	0.713119
Mdn1	2062.61	-0.107478	0.183942	0.712816
Fam118a	662.374	-0.107345	0.180164	0.720482
Unc13c	83.3086	-0.107201	0.195858	0.684896
1700029J07Rik	87.5052	-0.106828	0.197547	0.680082
Dtna	183.513	-0.106634	0.18522	0.708512
Ccdc92	179.033	-0.106597	0.188563	0.700495
Tsc22d2	2928.83	-0.106366	0.172922	0.741943
Osmr	12920.5	-0.105671	0.185314	0.709134
Parp12	1186.28	-0.105536	0.174904	0.735936
Nsun2	2383.41	-0.105511	0.176278	0.732301
Exd2	456.252	-0.105325	0.188723	0.700824
Vnn3	2010.81	-0.105256	0.197169	0.681951
Serf1	456.068	-0.105186	0.181385	0.718459
Irf2bpl	2362.94	-0.104998	0.172996	0.742918
Tdrd7	1584.93	-0.104846	0.173521	0.740961
Ppip5k1	433.694	-0.104841	0.177111	0.730712
Zdhhc5	5198.61	-0.104793	0.179813	0.723041
Agpat3	1984.99	-0.10477	0.179412	0.723323
Pvr	1047.75	-0.10469	0.184924	0.71068
Dis3l	613.852	-0.104516	0.174962	0.73721
Ddx21	2690.81	-0.103828	0.173189	0.74316
Polr1e	269.765	-0.103666	0.179218	0.724164
Nox4	194.589	-0.10343	0.183617	0.714323
Sema3c	5440.48	-0.103404	0.185319	0.709755
Ccpg1	2055.99	-0.103244	0.18607	0.708199
Angptl4	5031.28	-0.103063	0.193876	0.690625
Igsf9	165.346	-0.103063	0.190571	0.69817
Zfhx3	1674.56	-0.103051	0.176801	0.732037
Heatr1	1076.75	-0.10305	0.173805	0.741453
Frmd6	2823.76	-0.103001	0.171885	0.746979
Fkbp5	782.35	-0.102973	0.178971	0.725831
Fn1	335243	-0.102399	0.181065	0.721055
Cbx4	921.735	-0.102118	0.17184	0.747683
Rora	680.135	-0.101787	0.173202	0.743885
Reep5	4495.01	-0.101754	0.178357	0.728293
Stc1	1639.08	-0.101704	0.183412	0.715814
P4ha2	4937.24	-0.101633	0.186191	0.708823
Kpna1	1250.26	-0.101136	0.170969	0.750915
2310015A10Rik	239.279	-0.100826	0.176914	0.733088
Tmed5	3474.65	-0.100558	0.181352	0.721625
Chrd	266.502	-0.100312	0.184411	0.713722
Tgfb1i1	1388.62	-0.100159	0.168206	0.763055
Nvl	1042.47	-0.100158	0.169481	0.756919
Mb21d1	336.54	-0.0999129	0.175919	0.736447
Sh3kbp1	845.815	-0.0997811	0.175743	0.737969
Phlda1	1807.46	-0.0996373	0.168747	0.761184
Baz1a	760.51	-0.0992895	0.169115	0.75992
S100a7a	54.7796	-0.0992853	0.188981	0.703754
Itgb1	48380.7	-0.0992203	0.17826	0.730445
Gpld1	380.81	-0.0990602	0.173125	0.745322
Begain	79.3222	-0.098767	0.188725	0.705038
Ece2	1134.36	-0.0985082	0.177304	0.733349
Apol7a	56.7681	-0.0983851	0.186499	0.709445
Mphosph10	748.409	-0.098375	0.168696	0.762434
Eno1b	148.755	-0.0980833	0.178397	0.731244
Ap1s2	710.091	-0.0979284	0.168978	0.761602
Hoxaas2	253.956	-0.0975284	0.174296	0.743402
Relt	159.306	-0.0975049	0.183928	0.716406
Pgam1	350.072	-0.0974915	0.176212	0.737716
B430319G15Rik	129.603	-0.0974814	0.177747	0.732564
Atl1	107.817	-0.0973837	0.181841	0.722194
Lyrm9	68.3201	-0.0973743	0.183755	0.716701
Anxa3	3376.03	-0.0973054	0.164686	0.775741
Ascc3	1615.96	-0.0972648	0.165223	0.774441
Rrp12	339.677	-0.0970372	0.171796	0.750687
Fhl2	863.233	-0.0968469	0.168863	0.762848
Tnfsf9	302.915	-0.0967109	0.17687	0.734907
Enc1	4379.61	-0.0965186	0.165226	0.774627
Topors	3611.09	-0.0963918	0.166339	0.771218
Hlcs	457.445	-0.0959008	0.172842	0.74815
Mybl2	347.155	-0.0958085	0.176405	0.738221
Prkg2	128.201	-0.0955319	0.177975	0.732826
Wdpcp	188.928	-0.0952695	0.173064	0.747916
Plxdc2	838.709	-0.0951837	0.176118	0.738974
Chchd6	169.813	-0.0951008	0.174058	0.744845
Slc3a2	5915.38	-0.0950051	0.172599	0.74977
Slc25a25	582.698	-0.0948808	0.165672	0.774253
Hap1	166.787	-0.094697	0.173524	0.746744
Snx18	4527.24	-0.0944298	0.164557	0.778658
Wwc1	604.035	-0.094291	0.16643	0.772366
Hspbap1	277.499	-0.0940909	0.16893	0.763877
Zfp281	2746.81	-0.0936466	0.162612	0.786135
Col8a1	5476.57	-0.0936111	0.176262	0.739473
Selp	1305.13	-0.0934929	0.177544	0.734649
Tsr1	517.481	-0.0931931	0.165646	0.774814
Nav2	968.899	-0.093018	0.16647	0.772936
Mthfd1l	762.801	-0.0929344	0.164918	0.777936
Ppap2b	15228.1	-0.0928897	0.172845	0.75
Ndufaf2	207.16	-0.0928875	0.171297	0.755391
Postn	475.706	-0.0926661	0.17743	0.735679
Calr3	95.6619	-0.0921757	0.17758	0.735422
Mpi	595.491	-0.0921469	0.163892	0.782894
Krt19	58.8215	-0.0921134	0.180124	0.728834
Phc2	2116.34	-0.0918395	0.162516	0.787802
Trappc6a	305.862	-0.0917842	0.167474	0.769864
Nomo1	4489.06	-0.0917547	0.169192	0.764693
Bgn	100539	-0.0915039	0.171995	0.753842
Sox9	1170.81	-0.0913695	0.164649	0.780089
Lrrfip1	2564.36	-0.091243	0.162668	0.787636
Gatad2a	2625.26	-0.0910748	0.160197	0.796524
Epb4.1l2	3668.65	-0.0908975	0.15906	0.800695
Rras2	2365.56	-0.0907748	0.164887	0.779733
Zc3h6	310.77	-0.0907666	0.16582	0.77611
Tmem62	450.884	-0.0907147	0.17156	0.755829
Ppbp	1559.23	-0.0904111	0.177756	0.736702
Ppme1	1297.08	-0.0903971	0.160193	0.797282
Itgav	4965.37	-0.0903854	0.16839	0.768298
Gpc1	1141.76	-0.0903517	0.170689	0.760554
Fosl1	54.8355	-0.0903383	0.177769	0.736956
Fam188a	852.451	-0.0903269	0.161585	0.790738
4632404H12Rik	185.213	-0.0902943	0.16806	0.768888
Mybbp1a	2768.87	-0.0902617	0.158678	0.802144
Rasl11a	8827.12	-0.0901414	0.160221	0.797433
Steap2	8864.88	-0.0900893	0.167845	0.769475
Aen	264.52	-0.090054	0.165454	0.777755
Procr	926.416	-0.090011	0.1698	0.763466
Gpx1	3026.19	-0.0898944	0.161743	0.790577
Endod1	1551.13	-0.089836	0.170314	0.762227
Dhrs9	299.876	-0.0898103	0.169471	0.765099
Hapln4	1909.04	-0.0897331	0.172454	0.7525
Mmachc	256.519	-0.0893544	0.167038	0.773125
Irx1	1734.92	-0.08914	0.159818	0.799669
Rnft2	526.611	-0.0889386	0.171366	0.758857
Ntf5	95.3642	-0.0889363	0.172567	0.752949
Kdm5b	2055.62	-0.0888376	0.160567	0.796828
Daglb	619.378	-0.0887775	0.168963	0.767705
Msrb3	2854.3	-0.0887438	0.157646	0.808139
Rmdn2	223.762	-0.0887296	0.165077	0.780443
Ccpg1os	71.5278	-0.08858	0.173925	0.74954
Ern1	971.476	-0.0883928	0.164476	0.783067
Htr1b	34.9209	-0.088359	0.178072	0.737464
Tap2	1192.16	-0.0883437	0.171148	0.760132
D830031N03Rik	1248.77	-0.0883312	0.158719	0.803571
1500011K16Rik	194.661	-0.0882897	0.165905	0.777391
Spred3	740.154	-0.0882209	0.163933	0.784442
Brd2	8770.35	-0.0881877	0.158432	0.804838
Gm20554	519.029	-0.0881144	0.163713	0.785461
Mmp3	5480.28	-0.0880337	0.173234	0.75137
Sfrp1	3552.33	-0.088008	0.171563	0.758429
Atp1b3	5356.03	-0.0879373	0.165984	0.777209
Fuz	171.388	-0.087921	0.16924	0.766909
Pus7	635.357	-0.0878987	0.160573	0.797583
Spef1	81.8786	-0.087839	0.171579	0.758643
Fscn1	11551.9	-0.0876774	0.157591	0.809215
Gtf2f2	330.922	-0.087666	0.165017	0.781325
Sil1	1182.79	-0.0876561	0.168398	0.769084
Wars	1282.21	-0.0876523	0.160082	0.799521
Gm15417	171.112	-0.0876322	0.166267	0.776844
Cirh1a	1190.64	-0.0875894	0.160138	0.799373
Pde12	531.74	-0.0875877	0.162231	0.78993
Col4a1	4479.93	-0.087544	0.169231	0.767506
Tfdp1	2091.5	-0.087493	0.159895	0.80011
Ttc13	2587.23	-0.087421	0.166598	0.775
Ccbe1	1971.64	-0.0872074	0.165797	0.779018
Egr3	62.0216	-0.0870862	0.172398	0.755171
Rb1cc1	2110.85	-0.0870495	0.156907	0.813782
Rhob	1506.01	-0.0869601	0.158158	0.806915
B230118H07Rik	191.364	-0.0868781	0.167714	0.772556
Gm4890	66.4546	-0.0868007	0.171918	0.757569
Gls	3737.28	-0.0866411	0.161866	0.792334
Mfsd2a	92.3838	-0.0865908	0.172029	0.757136
Fam131b	913.362	-0.0865438	0.157998	0.808409
Pdk1	1477.92	-0.0864132	0.158714	0.805118
Gm5617	195.289	-0.0863598	0.164441	0.783928
Lonrf3	76.4256	-0.0863365	0.172207	0.756485
Nolc1	2374.83	-0.0862405	0.158174	0.807597
Galnt15	58.4811	-0.0859293	0.17323	0.752275
Lrrc28	222.821	-0.0858189	0.16447	0.7841
Wnt11	186.723	-0.085759	0.170362	0.764489
Ydjc	83.4712	-0.0856562	0.168749	0.769279
4632427E13Rik	79.9838	-0.0855363	0.169319	0.7681
Mars2	210.172	-0.0854956	0.164132	0.785798
Shc4	99.4686	-0.0853941	0.168219	0.771985
Cfh	26006.6	-0.0853635	0.16989	0.766709
Ilk	2717.33	-0.0853502	0.155034	0.821826
Synj2	129.321	-0.0853489	0.165721	0.780266
Tmem154	762.612	-0.0853084	0.162101	0.792492
Twist2	445.822	-0.0852849	0.163361	0.788461
Kcna4	68.4127	-0.0852549	0.173263	0.753173
Uchl3	207.537	-0.0852514	0.163586	0.787967
Rnd1	347.965	-0.0852257	0.161417	0.795608
Glul	2459.17	-0.0851152	0.161263	0.796372
Pdss1	134.085	-0.0850798	0.166003	0.779554
Plk3	142.153	-0.0849848	0.165808	0.779911
Anxa1	7257.71	-0.0849782	0.155811	0.819343
Sptan1	13606.1	-0.0849761	0.156955	0.815047
Actr3	2512.14	-0.084963	0.158286	0.808274
Ralgapa2	463.669	-0.084962	0.158116	0.808679
Pigf	192.445	-0.0849423	0.165244	0.782721
Atf3	209.78	-0.0849354	0.168543	0.770833
Dgkh	95.3751	-0.0848653	0.16782	0.773314
Slit2	857.836	-0.0847378	0.16102	0.798034
Usp10	1799.7	-0.084704	0.154959	0.822291
Rhbdd1	1054.62	-0.0843372	0.162856	0.789768
Dbr1	470.101	-0.0843223	0.160132	0.800841
Rbm28	1785.15	-0.0842795	0.154623	0.824241
Epha4	729.299	-0.0842669	0.162963	0.78928
Ror1	150.795	-0.0842017	0.170349	0.766108
Srsf7	2983.01	-0.0841481	0.155882	0.819582
Rassf3	693.507	-0.0841479	0.161334	0.79698
Frmd4a	1236.99	-0.0840861	0.155767	0.820415
Secisbp2l	3850.32	-0.0840519	0.155006	0.822638
Dusp5	37.8084	-0.0839968	0.174047	0.751142
Hgf	4491.85	-0.0839684	0.160598	0.799963
Hhip	2451.28	-0.0839611	0.164361	0.785967
Irs2	1394.45	-0.0839409	0.157856	0.811722
Slc25a42	465.908	-0.083885	0.158206	0.809615
9330020H09Rik	83.1844	-0.0838571	0.168155	0.772746
Zc2hc1a	2901.66	-0.0837939	0.157515	0.813399
Fam168a	4645.92	-0.0837719	0.155626	0.821006
Cmtr1	100.999	-0.0837638	0.165601	0.782025
Prg4	29.8642	-0.0836874	0.175116	0.748615
3110043O21Rik	430.384	-0.083639	0.158945	0.80609
Lpp	6819.91	-0.0835823	0.155003	0.822984
Samhd1	2427.21	-0.08348	0.154817	0.8239
Timp1	11325.6	-0.0834068	0.162726	0.791219
Dpf1	142.446	-0.0832501	0.164185	0.786972
Tmem38a	571.252	-0.0832323	0.159966	0.802
Sdc1	9361	-0.08321	0.162345	0.792966
Trim56	829.527	-0.0831949	0.155636	0.821241
Nop58	1802.94	-0.0831583	0.156405	0.8185
Ier5l	1834.7	-0.0828549	0.154677	0.824694
Lrig1	2993.85	-0.0828331	0.160985	0.799225
Map2k1	2353.65	-0.0827572	0.154819	0.824355
Wwtr1	3592.15	-0.0827303	0.157353	0.814922
Gpr137c	33.4782	-0.0827303	0.172676	0.757784
Prep	2069.83	-0.0825589	0.154655	0.825032
Cnst	690.011	-0.0825494	0.158012	0.812241
Wdr36	1521.71	-0.0824148	0.154289	0.827252
Glce	1641.29	-0.0823408	0.159614	0.804277
Celf2	628.343	-0.0820782	0.158431	0.810937
Stk17b	780.668	-0.0814976	0.15755	0.815173
Mettl15	124.741	-0.0814867	0.163427	0.789606
3300005D01Rik	28.3318	-0.0814312	0.172553	0.759496
Tomm20	2400.49	-0.0813616	0.153888	0.830374
Lrpap1	4959.73	-0.0812849	0.164503	0.78747
Dfna5	91.5088	-0.0812019	0.165063	0.784952
Rin1	1083.07	-0.0810386	0.15353	0.83184
Gemin4	412.182	-0.0808683	0.156681	0.819103
Ces2g	317.426	-0.080854	0.166007	0.782548
Sirt1	868.673	-0.0808526	0.154626	0.826923
Ethe1	379.365	-0.0806647	0.156932	0.818257
1500011B03Rik	235.231	-0.0805841	0.157697	0.815424
Cipc	594.093	-0.0804659	0.154141	0.829524
Chst10	151.72	-0.0804446	0.163019	0.792017
Ybx3	4081.16	-0.0803191	0.157685	0.815549
Cdca7	460.419	-0.0802893	0.156464	0.820059
Nol9	1096.45	-0.0801608	0.153223	0.833384
Pgpep1	2105.12	-0.080097	0.154275	0.829417
Mknk2	5583.96	-0.0800888	0.151387	0.840416
Ntrk3	6151.41	-0.0800691	0.16222	0.795914
Metrnl	1260.94	-0.0799056	0.158984	0.808813
Zbtb32	32.5329	-0.0798934	0.169673	0.76967
Setbp1	1810.21	-0.0797713	0.152364	0.83678
Ifi27	2249.9	-0.0797096	0.150907	0.842539
Ogfod1	1038.99	-0.0795309	0.152259	0.837268
Spsb1	1196.22	-0.079449	0.154537	0.828989
Cep170	2854.54	-0.0794314	0.15157	0.839947
Ormdl3	2816.49	-0.0793462	0.161841	0.798482
Hist1h2bc	862.69	-0.0793288	0.159417	0.807325
Mras	2055.58	-0.079278	0.154992	0.82626
1810055G02Rik	1858.47	-0.0792757	0.156957	0.818983
Zbtb38	1769.6	-0.0791847	0.151999	0.838235
Fat1	16765.3	-0.0791126	0.15938	0.808004
Trim25	2698.85	-0.0790788	0.151642	0.839759
Enpp4	849.009	-0.0789815	0.159134	0.808947
Ang2	48.2696	-0.0788856	0.166519	0.781676
Agpat6	2629.36	-0.0787149	0.155712	0.823443
Slco1a6	47.987	-0.0785351	0.165898	0.783757
Fblim1	1123.28	-0.0784694	0.150989	0.843444
Smpdl3b	1552.63	-0.078319	0.159177	0.809482
Ripk2	732.034	-0.0783182	0.15295	0.835299
Dusp8	451.475	-0.0782932	0.154231	0.83111
Cltb	703.701	-0.0782847	0.152053	0.838619
Tpm4	17761.4	-0.078256	0.153294	0.833994
Gja4	52.9962	-0.0782333	0.166938	0.780797
Fxyd5	381.776	-0.0781478	0.159559	0.807869
Snx11	512.296	-0.0781025	0.153543	0.833588
A830080D01Rik	410.778	-0.078088	0.153343	0.833892
Cxcl12	249243	-0.0780517	0.160487	0.803854
Cux1	1190.29	-0.0779718	0.150602	0.845312
Pml	1931.88	-0.0779528	0.149881	0.84782
Ece1	3019.2	-0.077935	0.159828	0.806503
Cited2	3391.39	-0.0779076	0.151563	0.841068
Rabepk	400.555	-0.0779033	0.154469	0.830268
Grk5	288.128	-0.0778777	0.155383	0.825257
Shroom4	245.199	-0.077828	0.155158	0.826813
Cdipt	3508.43	-0.0778227	0.157058	0.819223
Ears2	269.499	-0.0777942	0.154888	0.82845
Atp6v1g2	201.538	-0.0777929	0.159175	0.810806
Fst	1567.88	-0.0777761	0.159189	0.810674
Ubqln1	3349.82	-0.077765	0.152389	0.838043
Ankrd40	3332.9	-0.0777564	0.1534	0.833791
Gm11974	152.384	-0.0777441	0.158526	0.813655
Spry2	957.528	-0.0774785	0.151391	0.842174
Vwa1	81.7622	-0.0774341	0.164153	0.789443
Lrrc24	44.139	-0.0774154	0.165331	0.78647
Nol10	460.477	-0.0773659	0.152964	0.835796
Kng2	444.711	-0.0773269	0.159274	0.810411
Tmem260	570.831	-0.0772952	0.160117	0.805674
Dgke	479.93	-0.0772195	0.157478	0.818379
Tmem150a	1491.38	-0.0772113	0.157989	0.816047
Glrb	202.799	-0.0771488	0.159364	0.809881
Col20a1	89.1617	-0.0770919	0.16271	0.796067
Purg	302.013	-0.0770332	0.154438	0.83132
Rrm2b	274.703	-0.0768571	0.155724	0.824581
Cubn	111.08	-0.0768539	0.15933	0.811068
Ivns1abp	2312.35	-0.0767394	0.149967	0.848497
Timp2	107666	-0.0765034	0.158038	0.816295
Exosc1	383.79	-0.076425	0.153573	0.834196
Slc25a37	2204.22	-0.076404	0.155543	0.825927
Tcea2	198.899	-0.0763886	0.159905	0.807461
Hnrnpab	4315.46	-0.076388	0.152319	0.838905
Ndufaf4	568.784	-0.0763624	0.152318	0.839
Dcaf5	1773.18	-0.0763251	0.150004	0.848918
Nrros	55.4241	-0.0762824	0.163124	0.794992
Nhp2l1	206.549	-0.0761641	0.154751	0.830479
Dusp4	204.117	-0.0760794	0.155481	0.826703
Ldb3	30.2678	-0.0760746	0.166145	0.784271
Uchl4	122.429	-0.0760065	0.15849	0.815298
Epb4.1l1	3909.81	-0.0758675	0.148199	0.856028
Bre	702.357	-0.0757599	0.152958	0.837171
Tmc7	62.3072	-0.0757591	0.163227	0.794683
Sfrp4	170.341	-0.0757489	0.160893	0.803713
4930577N17Rik	49.2806	-0.0756884	0.163454	0.793593
Rnf126	1041.39	-0.0756471	0.149161	0.852279
Crlf1	1843.18	-0.0756307	0.159267	0.811982
Chka	1928.67	-0.0756196	0.152185	0.840229
Fam20a	573.256	-0.0755933	0.157374	0.819463
Cuedc1	1139.66	-0.0753472	0.151515	0.843264
Usp17la	19.449	-0.075345	0.167469	0.78062
Slc1a4	2971.07	-0.0752804	0.155451	0.827471
Fam120c	941.34	-0.0752675	0.149829	0.850576
Eno3	309.686	-0.0752337	0.153088	0.836976
Chst1	460.553	-0.0752273	0.154034	0.833486
Tpd52	430.845	-0.0751913	0.157134	0.820888
Mcpt8	28.4947	-0.0750418	0.165301	0.788132
Rnf19a	1402.15	-0.0749837	0.148816	0.854021
Fam46b	454.391	-0.0748685	0.151565	0.843624
Dtx3l	844.599	-0.0748603	0.152921	0.83785
Clcn2	695.274	-0.0748478	0.15735	0.820297
Mmp17	59.5755	-0.0748037	0.163269	0.795454
Numb	734.209	-0.0747122	0.149136	0.852678
Nupl2	239.32	-0.074539	0.153438	0.835598
Wdr46	594.35	-0.0744746	0.150025	0.850165
Tead1	6798.29	-0.0744716	0.147192	0.861732
Dcbld2	5262.66	-0.0742544	0.15369	0.835
Ttll12	1427.22	-0.0741796	0.148857	0.854334
Nle1	321.636	-0.0741681	0.151719	0.843083
Ddr1	6539.42	-0.074163	0.158299	0.817159
Wdr43	1800.77	-0.0741355	0.147982	0.858203
Txlng	273.795	-0.074079	0.151969	0.842082
Trim12a	204.039	-0.0737596	0.15311	0.837753
Gm14005	90.8152	-0.0737427	0.158271	0.817771
Fam126b	387.352	-0.0737003	0.151783	0.843354
Atic	1679.71	-0.0736994	0.149278	0.852917
Gm7120	168.969	-0.0736694	0.15571	0.82769
Raly	3715.39	-0.0735534	0.148591	0.855876
Gtpbp4	1117.49	-0.0734565	0.149679	0.851877
Pmel	74.3104	-0.0733646	0.161079	0.804698
Polr1a	2057.73	-0.0732458	0.147443	0.861168
Hprt	1081.4	-0.0731653	0.152479	0.840603
Rnf19b	1398.15	-0.0731452	0.150539	0.848582
Stat2	4401.17	-0.0730664	0.150151	0.850658
Ttll11	66.4487	-0.0730499	0.15908	0.814417
Ggta1	1965.16	-0.0730004	0.151569	0.844695
Tbl1x	1999.97	-0.0729354	0.149252	0.853708
Lama2	120.749	-0.0728267	0.156809	0.823099
Tspo	1930.48	-0.0727898	0.147345	0.862152
Ftl1	13092.2	-0.0727151	0.154502	0.833282
Elk3	2192.95	-0.0726457	0.146169	0.867647
Timm9	218.457	-0.0726107	0.152382	0.841346
Daam1	911.371	-0.0726034	0.148927	0.855109
Frat2	110.307	-0.0725264	0.157637	0.820652
Orc1	189.684	-0.0722537	0.155229	0.831424
Ptpn11	6889.75	-0.0720924	0.146587	0.866282
Zfp961	432.699	-0.0720819	0.150842	0.847735
Pnp	2053.14	-0.0719907	0.150816	0.848075
Cacnb4	78.4275	-0.0719671	0.157295	0.821942
Tpi1	6757.03	-0.0719399	0.150227	0.850903
Pus3	412.191	-0.0719398	0.149053	0.855032
Ddx18	426.824	-0.071889	0.148646	0.857011
Ppp1r18	3525.51	-0.0718775	0.145357	0.872303
Cask	1922.34	-0.0718705	0.149417	0.853865
Gsn	7273.9	-0.0718298	0.145096	0.873841
Csrnp2	413.466	-0.0718002	0.148654	0.857086
Synpo	6112.47	-0.0717927	0.148296	0.858498
Hbs1l	1108.39	-0.0717613	0.147737	0.860884
Bpgm	273.346	-0.0717228	0.153893	0.835895
Rab32	383.844	-0.0717033	0.151537	0.8454
Me2	1226.36	-0.0716833	0.150693	0.849336
Btf3l4	143.386	-0.071573	0.153555	0.837463
Adpgk	2004.09	-0.0715441	0.153556	0.837559
Taf13	190.223	-0.0715098	0.153581	0.837365
Eif2b2	465.609	-0.0714946	0.149305	0.854256
Zdhhc21	1546.95	-0.0714465	0.152261	0.84263
Dnaaf2	175.886	-0.0714426	0.154419	0.834095
Whrn	138.873	-0.0714238	0.156043	0.827908
Mcc	1148.79	-0.0713247	0.14632	0.868096
Ptma	2618.21	-0.071272	0.148354	0.858718
Phtf2	327.726	-0.0710943	0.150909	0.848413
H2-T22	57.6921	-0.0710914	0.158451	0.818621
Reck	1250.11	-0.0709763	0.154982	0.832358
Arf2	791.385	-0.0709319	0.150974	0.848159
Pgam2	41.3939	-0.070876	0.160104	0.811852
Nsf	1296.39	-0.0708427	0.148187	0.859737
Sms	158.997	-0.0708162	0.152294	0.842902
Tln1	18649.1	-0.0707918	0.14526	0.873724
Abhd13	2224.31	-0.0707184	0.150351	0.851229
Ctps	5964.27	-0.070634	0.145249	0.874075
Tgtp1	43.1993	-0.0706024	0.159649	0.814037
Csnk1e	2305.32	-0.0705326	0.145041	0.875286
Caap1	221.119	-0.0705223	0.1514	0.846792
Notch4	64.3361	-0.070448	0.157978	0.82077
Mcfd2	5903.02	-0.0704451	0.150438	0.850985
Clstn2	123.452	-0.0704409	0.157155	0.823214
Zbtb18	381.669	-0.0704396	0.148897	0.856936
Ipo5	5268.36	-0.0704318	0.146431	0.86816
Mmp8	90.6969	-0.0704278	0.157679	0.821709
Lars2	19634	-0.0704256	0.148266	0.859665
9130008F23Rik	214.304	-0.0704064	0.150941	0.849169
Optc	35.8801	-0.0703469	0.160544	0.809748
Prdx6	1734.97	-0.0703411	0.150993	0.848666
Klhl21	1181.12	-0.0703081	0.147567	0.862915
0610011F06Rik	259.191	-0.0702712	0.150873	0.849502
Gde1	1789.48	-0.0702267	0.148151	0.860241
Gm20257	46.6051	-0.0702103	0.158803	0.818015
Gpr155	140.19	-0.0701	0.156126	0.828881
Aplp1	157.977	-0.0700426	0.157084	0.824128
Ltbp3	18147.8	-0.0699962	0.15444	0.8348
Prss22	79.1686	-0.0699708	0.157809	0.821592
Mars	2005.68	-0.069886	0.145276	0.874539
Cd47	1920.66	-0.0698054	0.149353	0.855263
Jrk	546.521	-0.069773	0.146622	0.867583
Arhgap42	1121.95	-0.0697554	0.145288	0.874655
Col28a1	56.7876	-0.0695309	0.159031	0.817527
Lrrc15	22.2263	-0.0692799	0.162328	0.802287
Manbal	1141.95	-0.069253	0.145574	0.873018
Nrg1	1246.08	-0.0692328	0.151806	0.845838
Ppp1r15a	1056.42	-0.0691714	0.146319	0.869362
Tln2	1181.4	-0.0691603	0.148936	0.85761
Edn1	806.224	-0.0691313	0.155136	0.83318
Trmt6	681.334	-0.0691299	0.148253	0.860528
Ppa1	886.689	-0.0691206	0.150015	0.852997
AI839979	79.766	-0.0690965	0.154752	0.834297
Ptpdc1	592.056	-0.0690309	0.146348	0.869236
Kpna3	1791.81	-0.0689956	0.14756	0.863875
Glis2	2443.4	-0.06891	0.144028	0.880224
Aktip	834.467	-0.0688814	0.145974	0.871337
Cd3eap	462.42	-0.0688312	0.148725	0.858938
Map6	1110.61	-0.0687563	0.146747	0.867904
Fzd8	1128.19	-0.0686113	0.152242	0.844872
Mir155hg	26.0658	-0.0685346	0.161632	0.805813
Dpt	64.8688	-0.0684879	0.159114	0.817893
Tgtp2	23.654	-0.0684029	0.160673	0.811461
Tmbim1	1662.66	-0.0683785	0.15014	0.852838
Trim62	86.0445	-0.068325	0.153752	0.838427
Loh12cr1	252.046	-0.0682977	0.149516	0.85557
Id4	156.901	-0.0682957	0.152278	0.84496
Loxl1	28838.7	-0.0682602	0.153401	0.840041
Nova2	49.2625	-0.0682089	0.157829	0.822175
A930015D03Rik	65.1728	-0.0682026	0.15721	0.824468
Myh10	4156.91	-0.0681703	0.143854	0.881579
Epha1	172.818	-0.0681483	0.154323	0.836584
Fam175a	203.62	-0.0680785	0.149653	0.855186
Slco3a1	7165.18	-0.0680468	0.151993	0.846012
Ccl7	714.548	-0.0680172	0.149048	0.857907
Ebna1bp2	774.634	-0.068001	0.145246	0.876194
Naip5	91.9648	-0.0679678	0.154294	0.836878
Tmtc2	285.048	-0.0677413	0.150837	0.851148
Rpl27	97.999	-0.0675005	0.152738	0.843714
Uck2	978.137	-0.0674719	0.146525	0.869549
Kctd10	4127.91	-0.0674462	0.143212	0.88532
Acp1	175.943	-0.0674432	0.149778	0.854955
Eif5a	4069.47	-0.0674035	0.146495	0.869737
Cebpd	4872.74	-0.0673675	0.143944	0.881784
Tceb2	1508.22	-0.0673474	0.145285	0.876474
Fez2	1014.73	-0.0673046	0.145621	0.875
Rab23	970.235	-0.0672656	0.145514	0.875457
Mmp16	678.086	-0.0670757	0.149555	0.856559
Ugdh	3940.2	-0.0670255	0.146272	0.871276
Zcchc7	884.452	-0.0668076	0.143795	0.883355
Clcf1	1749.42	-0.0667847	0.149451	0.857236
Kif1b	3691.13	-0.0667538	0.142316	0.889194
Heg1	4174.1	-0.0667035	0.150263	0.853629
Snai1	1039.35	-0.0667012	0.145814	0.874423
Git1	1279.33	-0.0666698	0.143136	0.885992
Dennd1a	1159.97	-0.0665799	0.143291	0.885609
Cxcl16	572.159	-0.0665443	0.149207	0.858129
Rpap3	381.071	-0.066544	0.147267	0.867
Pphln1	1073.64	-0.0665439	0.145996	0.873077
Gemin5	642.373	-0.0664884	0.144242	0.881061
Slc25a33	190.902	-0.0663203	0.150027	0.854645
Txndc15	3294.55	-0.066318	0.151301	0.85033
Ccnc	669.709	-0.0662846	0.144758	0.878676
4930581F22Rik	124.706	-0.0662719	0.153102	0.842721
D10Wsu102e	3344.83	-0.0662667	0.146195	0.872602
Cped1	222.435	-0.0662315	0.149024	0.85952
Nufip2	1594.55	-0.0662149	0.142749	0.887824
Wipi2	2691.4	-0.066206	0.142739	0.887963
Zfp580	314.059	-0.0661381	0.146019	0.873372
Ruvbl2	981.866	-0.0661158	0.144892	0.878405
Lrrc32	19939.6	-0.0660754	0.149434	0.857461
Sh3bp4	1391.25	-0.0660686	0.143968	0.882903
Cnksr3	1194.4	-0.0660015	0.143757	0.884149
Robo1	877.336	-0.0659604	0.14914	0.859157
Ndfip2	1075.36	-0.065957	0.146246	0.872542
Tbl3	986.712	-0.0658514	0.144331	0.881165
Mrpl57	615.5	-0.0658473	0.144052	0.882448
Znhit2	343.73	-0.0658011	0.147006	0.868605
Vim	34241.1	-0.0657368	0.142377	0.889464
Hilpda	340.702	-0.0656336	0.14594	0.874597
Otud1	209.935	-0.0656245	0.147732	0.865622
Card10	811.957	-0.0655962	0.146026	0.874191
Anxa8	353.536	-0.0654625	0.151108	0.851554
Srf	1320.61	-0.0654484	0.14258	0.888741
Cct3	3932.43	-0.0654214	0.142769	0.888285
Pik3c2a	3276.78	-0.0654092	0.141652	0.892349
Pde4a	757.776	-0.0653934	0.143373	0.885801
Mycl	25.4361	-0.0653731	0.157875	0.824014
Cdc6	329.974	-0.0653488	0.149053	0.859809
Acadvl	758.307	-0.0653424	0.144295	0.881527
Faap20	572.529	-0.0653338	0.145398	0.877475
Fam219aos	227.417	-0.0653053	0.1472	0.868351
Pfkl	2384.2	-0.065256	0.143223	0.886562
Sar1b	790.545	-0.0652006	0.147075	0.868668
Plekhh2	1541.09	-0.0651819	0.143251	0.886468
Nfix	7470.39	-0.0651612	0.14165	0.892688
Bnip3	992.254	-0.0651536	0.148146	0.864079
Pvt1	268.16	-0.0651266	0.146181	0.873195
Pa2g4	2282.25	-0.0650833	0.144298	0.881733
Tm4sf1	10188.3	-0.0650646	0.148018	0.865289
Pinx1	171.51	-0.0650096	0.148132	0.86435
Tiparp	699.3	-0.0649905	0.146009	0.87477
Fam71f1	21.7037	-0.0649003	0.158269	0.822407
8430419L09Rik	397.328	-0.0648689	0.150719	0.852758
Fam219a	812.003	-0.0648617	0.142749	0.88865
Adgrg2	2069.35	-0.0648228	0.149295	0.859375
Coq4	222.064	-0.0647614	0.147271	0.868415
Bdp1	1267.29	-0.0647248	0.141986	0.89162
Gpc4	1832.66	-0.0647203	0.150118	0.855417
Cage1	47.2287	-0.0646594	0.154405	0.838139
Nap1l1	3325.12	-0.0646459	0.14264	0.889149
Naip2	619.97	-0.0645967	0.148205	0.864214
Grb14	2584.31	-0.0645898	0.142833	0.888468
Wnt10a	1485.13	-0.0645701	0.147542	0.867195
Fos	192.463	-0.0645683	0.14786	0.865754
Ppat	604.186	-0.064494	0.145829	0.876081
Nup153	2866.32	-0.0644868	0.141253	0.894925
Zdhhc6	1030.04	-0.0644402	0.143058	0.8875
Fstl1	58096.7	-0.0644155	0.148979	0.86067
2022-03-02	1086.57	-0.0643346	0.144129	0.883504
Noxo1	89.8903	-0.0642947	0.152443	0.84662
Rnf217	454.738	-0.0642511	0.146314	0.873313
Snrpa1	417.545	-0.0642392	0.1449	0.879482
3830408C21Rik	93.1871	-0.0642255	0.150341	0.8548
Tnfrsf11b	356.619	-0.0641525	0.147654	0.866935
Pno1	703.602	-0.0641522	0.146826	0.870788
Wwp2	1488.09	-0.0641322	0.141839	0.892434
Bcat1	876.464	-0.0641308	0.14626	0.874133
Psmd8	3321.59	-0.0641212	0.143086	0.887593
Mgat2	3171.83	-0.0640407	0.147702	0.866805
Foxo1	1312.05	-0.0640282	0.142958	0.88833
Vps37a	1666.8	-0.0640139	0.14165	0.893569
Slc6a17	2056.46	-0.0639987	0.147361	0.868478
Ero1lb	83.0583	-0.0639845	0.151522	0.850822
Utp6	636.904	-0.0639679	0.144079	0.88405
Eif2s1	968.104	-0.0639518	0.144768	0.880382
BC037032	53.1703	-0.0639266	0.153129	0.84425
Ica1	251.842	-0.0639173	0.146366	0.873431
Lmbrd1	1730.01	-0.0638552	0.148485	0.863465
Cebpzos	182.596	-0.0638114	0.148965	0.861097
Adss	1395.25	-0.0637658	0.142201	0.891187
Rab31	3874.6	-0.0637397	0.145157	0.878622
2810013P06Rik	482.233	-0.0637031	0.145058	0.879107
Dus2	259.611	-0.0636909	0.145845	0.876586
Ston2	24.8475	-0.0636417	0.156271	0.832255
Ppcdc	542.061	-0.0635623	0.144484	0.882092
G6pc3	1388.32	-0.0635607	0.147655	0.867389
Nutf2	274.256	-0.0635142	0.147203	0.869487
Exosc2	486.577	-0.0634767	0.144126	0.884297
Las1l	1299.35	-0.0634612	0.141261	0.895449
Tjp2	486.27	-0.0634033	0.144334	0.883305
Lef1	30.7169	-0.0633112	0.155141	0.836388
Pofut1	2701.55	-0.0632522	0.147645	0.867775
Adat1	233.447	-0.0632282	0.145778	0.877309
Cdh24	207.632	-0.063217	0.15011	0.856786
Umps	943.644	-0.063175	0.144882	0.880435
Gorasp2	4777.46	-0.063171	0.140772	0.897535
Rrp9	445.531	-0.0630835	0.143484	0.886939
Stc2	166	-0.0630725	0.151506	0.851473
Plxna1	12750.1	-0.0630231	0.146163	0.875571
Shisa5	8044.21	-0.0629954	0.147647	0.868032
Trim34a	123.591	-0.0629156	0.148446	0.864417
Ranbp1	1393.95	-0.0628618	0.144428	0.883154
Ovgp1	101.202	-0.0628318	0.150758	0.8541
Olfml3	2162.79	-0.0628277	0.149926	0.857684
BC023829	1241.07	-0.0628132	0.146303	0.875057
Actr1b	2426.58	-0.0627903	0.141633	0.894477
Zfp593	162.043	-0.0627447	0.149272	0.860456
Polk	375.092	-0.0627353	0.143752	0.885945
Acaa2	1597.7	-0.062683	0.141916	0.893193
AW146154	140.877	-0.0625286	0.147391	0.869047
Fktn	726.57	-0.0624716	0.14299	0.889013
C030006K11Rik	229.005	-0.0624655	0.145849	0.87742
Cd109	2005.12	-0.0624344	0.144553	0.882651
Lfng	40.8301	-0.0624327	0.153934	0.841715
Has2	2093.34	-0.0624301	0.144832	0.881217
Gata2	1052.14	-0.062363	0.141786	0.894107
Gins2	513.132	-0.0622119	0.146636	0.873254
Ptgs2os	37.123	-0.0621738	0.154237	0.840789
Pla2g16	132.616	-0.0621196	0.148557	0.864485
Klf6	5781.04	-0.0620564	0.141862	0.894066
Tmem206	380.909	-0.0619903	0.1472	0.870665
Atp1a1	14454.6	-0.0619861	0.146014	0.876977
Rftn1	398.681	-0.0619842	0.144049	0.885368
Mturn	479.576	-0.061978	0.144488	0.883604
Sorbs2	356.722	-0.061932	0.146438	0.875115
Slc10a3	1045.84	-0.0618674	0.147029	0.871641
Rap1gap2	111.368	-0.0618618	0.148102	0.866675
Fam101b	159.419	-0.0617844	0.147263	0.870233
Tram1l1	358.954	-0.0616987	0.149349	0.860813
St3gal5	1027.81	-0.0615969	0.145396	0.879
Plod2	5876.64	-0.0615932	0.145042	0.880853
Ttc39b	1143.06	-0.0615593	0.142187	0.892773
Myo1c	3138.46	-0.0615504	0.139648	0.90301
Smn1	755.783	-0.0615064	0.143638	0.88722
Cdkn1a	514.028	-0.0615048	0.147022	0.872063
Extl3	4980.65	-0.0614501	0.146462	0.875229
Etv1	33.2227	-0.0614282	0.153365	0.845136
Setd6	218.463	-0.0613669	0.146316	0.876024
Zfp697	149.864	-0.0612969	0.146694	0.874307
Tmem231	512.338	-0.0612836	0.146585	0.874885
Loxl4	1843.83	-0.0611702	0.145261	0.880119
Glt1d1	169.067	-0.0610776	0.146391	0.875855
Ddx39	1344.82	-0.0610202	0.142127	0.893486
Camk2n1	87.3789	-0.0610004	0.150053	0.858351
Dimt1	129.98	-0.0609963	0.147056	0.872363
Rogdi	248.933	-0.0609922	0.144297	0.884835
Pigg	574.925	-0.060962	0.146274	0.87653
Zfp612	66.9297	-0.0609098	0.150398	0.857161
Dlk2	677.614	-0.0608577	0.147475	0.869861
Ctnnd1	10638.4	-0.0608357	0.139239	0.904774
Ncl	12918.2	-0.0608057	0.139475	0.903662
AA543186	33.5509	-0.0607865	0.153063	0.84636
Dhx9	5588.77	-0.0607478	0.138829	0.906636
Siglecg	109.312	-0.0607417	0.148134	0.867324
Cacng7	990.445	-0.0607333	0.14279	0.890838
Flnc	9696.39	-0.0607182	0.144719	0.883405
1110002L01Rik	55.2913	-0.0606918	0.150614	0.856256
Rrp8	1008	-0.0606663	0.142415	0.892178
2610020C07Rik	36.6692	-0.0606303	0.153233	0.845663
Usp14	1867.3	-0.0606195	0.140057	0.901608
Hspa2	370.395	-0.060521	0.143102	0.889822
Rab39b	380.492	-0.0605023	0.142028	0.894231
Med30	379.119	-0.0604927	0.144367	0.884932
Col5a2	37669.4	-0.060466	0.14585	0.878188
Zfp106	6268.26	-0.0604454	0.139308	0.904708
Hn1	2021.94	-0.0604405	0.142894	0.890663
Mcmbp	1753.97	-0.0604385	0.140007	0.902174
Pxk	687.128	-0.0604263	0.141565	0.896088
Atp9a	212.68	-0.0604177	0.150013	0.859229
Rad9b	84.8481	-0.0603704	0.149402	0.861872
Atr	670.206	-0.0603652	0.141786	0.895248
9930012K11Rik	129.495	-0.06036	0.146579	0.875514
Mrs2	293.826	-0.0603494	0.143471	0.888513
Sfmbt2	409.616	-0.0603172	0.142343	0.892983
Abcc1	2976.08	-0.0603122	0.145395	0.880066
Brcc3	433.742	-0.0602656	0.14324	0.889284
Tpbg	2014.46	-0.0602304	0.147024	0.872899
Qsox2	1078.73	-0.0602283	0.147269	0.871701
Abce1	4711.16	-0.0601708	0.140794	0.899017
2700054A10Rik	73.5257	-0.0601531	0.149108	0.863191
Snupn	206.088	-0.0600827	0.144139	0.88604
Cldnd1	2887.95	-0.0600349	0.14489	0.883054
Pigh	281.686	-0.0600226	0.146153	0.87764
Hmga1	70.7794	-0.0599761	0.150756	0.855952
Dos	447.103	-0.0599633	0.145727	0.87873
Pdlim1	55.2599	-0.0599308	0.150727	0.856408
Lsp1	282.196	-0.0599143	0.143181	0.889911
Kazald1	476.97	-0.0598518	0.147431	0.871033
Tmem216	277.841	-0.059844	0.14301	0.890531
Sbk1	600.574	-0.0597991	0.140706	0.899724
Ecsit	410.696	-0.0597933	0.142505	0.892306
Dpy19l1	6768.31	-0.0596482	0.144194	0.886183
Sec23a	2171.46	-0.0596225	0.139317	0.904907
Klf7	161.394	-0.0596045	0.145601	0.879695
Cxcl5	97081.5	-0.0595963	0.148277	0.867454
Cstf2	1161.2	-0.0595653	0.141771	0.895889
Amigo1	356.545	-0.059512	0.146616	0.875911
4930432K21Rik	70.7353	-0.0594894	0.14883	0.865356
C330018D20Rik	199.404	-0.0594762	0.144771	0.884001
Dtwd1	357.298	-0.0594424	0.144074	0.886845
Prrc2b	12375.9	-0.0593673	0.138666	0.908641
H2-M3	380.742	-0.059286	0.14825	0.86784
N4bp1	3457.98	-0.059248	0.139224	0.9056
Nmt2	1241.73	-0.0591835	0.139915	0.903183
Dnajb6	392.811	-0.0591621	0.141208	0.897919
Dkc1	883.611	-0.0591388	0.141148	0.898186
Dctpp1	314.155	-0.0591337	0.144693	0.884689
1190007I07Rik	62.002	-0.0590953	0.148981	0.865022
Nid1	49911.8	-0.0590943	0.143396	0.889419
Dcakd	1356.76	-0.0590834	0.140827	0.899687
Rrp1b	1327.77	-0.0590527	0.140111	0.902629
Coq2	652.415	-0.0590026	0.140263	0.90175
Cxcl1	26276.5	-0.0589367	0.146364	0.87753
Cnih1	2111.07	-0.0588594	0.141609	0.896679
Jam2	357.393	-0.0588471	0.146461	0.877254
Polr1b	775.722	-0.0587917	0.13971	0.903866
Fkbp1a	5909.39	-0.0587411	0.142617	0.89273
Micu3	262.911	-0.058721	0.142557	0.893025
Mpc2	573.748	-0.0586376	0.143486	0.889329
Papd7	1328.74	-0.0585774	0.139099	0.906923
Mak16	840.14	-0.0585506	0.142347	0.89419
Mapkapk2	5762.27	-0.0585485	0.141192	0.898376
Wdr78	37.6228	-0.0585376	0.150976	0.856104
Zfp654	599.57	-0.058536	0.140772	0.900165
Napb	158.102	-0.0585027	0.145221	0.882245
Luc7l	3098.77	-0.0584436	0.138259	0.90997
Irx2	906.068	-0.0584405	0.138982	0.907618
Lmod1	508.812	-0.0583919	0.145296	0.881989
Gpr39	185.483	-0.0583529	0.149007	0.865422
Swt1	281.477	-0.0583045	0.141787	0.896246
Apmap	1694.83	-0.0582486	0.144446	0.885897
Nptn	14104.2	-0.0582074	0.144647	0.885223
Entpd6	532.476	-0.0582054	0.144799	0.884737
Spty2d1	1811.35	-0.058167	0.139329	0.905958
Cep83os	165.401	-0.0581059	0.145025	0.883902
P4htm	154.738	-0.0580835	0.147829	0.870419
Ifrd1	902.53	-0.0580685	0.140208	0.902733
Map1lc3b	4854.71	-0.0579802	0.142434	0.894148
Cds2	5727.03	-0.057877	0.14383	0.888605
Lmbr1	950.526	-0.0578489	0.144902	0.88464
Gtpbp1	1168.04	-0.0578173	0.139397	0.905893
8430429K09Rik	139.91	-0.057807	0.144933	0.884542
Eif1b	644.731	-0.0578023	0.140684	0.900856
Ezr	2004.11	-0.0576944	0.139153	0.907335
Fam151b	45.5687	-0.0576324	0.149657	0.862291
St7	456.112	-0.0575392	0.143449	0.890266
Kbtbd6	42.1968	-0.0574954	0.149785	0.862082
Tmco4	299.15	-0.0574674	0.141111	0.899353
Larp1	2592.66	-0.0574651	0.137536	0.914441
Zbtb11os1	72.88	-0.0574462	0.147837	0.87091
Zc3h8	139.247	-0.0574403	0.145409	0.882143
Ftsj3	2318.47	-0.0574401	0.137814	0.913075
Polr2b	2622.55	-0.0574309	0.137586	0.914171
Kifc3	1146.51	-0.0574301	0.139839	0.904137
Chpf	6276.16	-0.0574176	0.145214	0.883454
Vwa8	1513.33	-0.0573699	0.141123	0.89939
2700029M09Rik	388	-0.0573241	0.142503	0.894313
P4ha1	6792.17	-0.0572863	0.145386	0.882397
Angel1	86.599	-0.057281	0.149255	0.865156
Kng1	691.412	-0.057256	0.145691	0.880957
Eif4g3	3348.16	-0.0572191	0.139603	0.905205
Dtymk	850.826	-0.0572108	0.141109	0.89965
Alg3	427.312	-0.0571934	0.145101	0.884198
Exoc5	1579.38	-0.0571903	0.140588	0.901501
Prss36	180.531	-0.0571786	0.144045	0.888239
Tdp2	688.964	-0.0571774	0.139444	0.906121
Axl	19805	-0.0571691	0.142208	0.895489
Elavl1	2210.31	-0.0571205	0.139312	0.907018
Dnlz	791.957	-0.057088	0.139675	0.90504
Hcrtr1	35.2142	-0.0570616	0.150324	0.860026
Tpgs2	340.235	-0.0570596	0.141828	0.896836
Cep41	287.129	-0.0570548	0.141668	0.897612
Gprin3	30.6657	-0.0570113	0.150709	0.858277
Arfrp1	736.402	-0.0569573	0.13961	0.905337
Dnah7b	130.722	-0.05691	0.145798	0.880644
Srpk1	1681.93	-0.0568953	0.138224	0.911435
Tex30	261.123	-0.0568941	0.144953	0.884786
Usp15	1490.78	-0.0568823	0.138167	0.911693
Exosc6	406.93	-0.0568784	0.140572	0.901856
Prmt5	901.223	-0.0568562	0.138438	0.910119
Pigw	412.108	-0.0568323	0.14375	0.889374
Ifit1bl2	19.6426	-0.0568195	0.152619	0.851067
Spata1	53.3159	-0.0568138	0.148542	0.868223
C130074G19Rik	291.468	-0.0567398	0.142436	0.894843
Sppl2a	2865.71	-0.0567226	0.14278	0.893444
Bicd2	2595.11	-0.0567036	0.137915	0.913158
Hr	22.8415	-0.0566892	0.151721	0.854178
Naa25	946.448	-0.05662	0.138162	0.911779
Ola1	1594.93	-0.0566173	0.14233	0.895369
Nckipsd	679.202	-0.0566069	0.139279	0.907429
Cct7	5130.72	-0.0565893	0.139045	0.908763
Slc4a4	1140.6	-0.056566	0.14103	0.900348
Clec16a	527.732	-0.0565263	0.139145	0.908271
Ank1	76.2274	-0.0565136	0.146977	0.876418
Slc35g2	62.9301	-0.0565134	0.148966	0.866609
Vasn	9460.2	-0.0564941	0.144937	0.885126
Ets1	1292.71	-0.0564839	0.138314	0.911261
Ccdc28a	70.7023	-0.0564827	0.146984	0.876362
Socs5	3366.12	-0.0564778	0.139081	0.908702
Cap1	4209.9	-0.0564537	0.137926	0.913351
Gcnt2	2060.94	-0.0564525	0.139875	0.904808
Pcyox1l	680.595	-0.0564247	0.144593	0.886515
Krt80	256.809	-0.0563884	0.144692	0.886231
Fuca1	2701.91	-0.0563025	0.143998	0.888696
Osbpl2	1375.27	-0.056291	0.137846	0.913818
Kti12	433.615	-0.0562569	0.141359	0.899092
Ptpn12	1540.58	-0.0562396	0.137585	0.915001
Rmdn3	616.864	-0.0562327	0.141315	0.899278
Aoc2	161.423	-0.0562192	0.145646	0.881887
Zeb2os	52.1974	-0.0562125	0.148203	0.869923
Hdac1	609.206	-0.056189	0.139259	0.907774
4933439C10Rik	162.675	-0.0561653	0.147679	0.87284
Cdk9	1383.08	-0.0561607	0.137741	0.914387
Oas3	18.9137	-0.0561465	0.152076	0.853155
Nat10	1019.42	-0.0560999	0.138339	0.911463
Ciapin1	1156.22	-0.0560392	0.138034	0.912991
Eme2	364.968	-0.0560378	0.141263	0.899761
Cadm4	115.639	-0.0560108	0.14909	0.866479
Bbs12	270.332	-0.0559429	0.141373	0.899167
Lrrk2	1154.76	-0.0558732	0.137321	0.916462
Tor1aip2	5600.34	-0.0558656	0.137507	0.915686
Lyrm1	42.0306	-0.0558304	0.14912	0.866413
Trim69	30.2289	-0.0557916	0.150103	0.861942
Kars	3072.04	-0.0557501	0.138767	0.909701
Gnl2	1051.54	-0.0557333	0.137396	0.916205
Vash1	93.2975	-0.0557181	0.145384	0.883951
Ccm2	935.462	-0.0557054	0.139278	0.908117
Iffo2	1502.3	-0.0556869	0.136992	0.918071
Rgcc	200.499	-0.0556733	0.14385	0.889777
Slc7a2	25624.8	-0.0556397	0.141283	0.899945
Prmt7	719.791	-0.0556387	0.138512	0.910855
Arsj	539.817	-0.055637	0.142311	0.896008
Zfp133-ps	58.8968	-0.0556344	0.147605	0.874017
Pmpca	2108.2	-0.0556251	0.136965	0.918292
Ubxn2b	461.926	-0.0555996	0.140155	0.903934
Ccl2	1438.44	-0.0555901	0.14239	0.895769
Nek9	2961.07	-0.0555773	0.137435	0.916102
Ube2q2	472.905	-0.0555711	0.143167	0.892263
Hist1h3d	23.5449	-0.0555579	0.151019	0.857981
Fam57b	31.0124	-0.0555447	0.149734	0.86367
Eif3b	4491.28	-0.0555409	0.136921	0.91861
Tyw5	227.317	-0.0554976	0.14212	0.89664
Pgk1	480.728	-0.0554666	0.141076	0.90082
Reep6	110.569	-0.0554638	0.146346	0.879054
Parvb	349.958	-0.0554478	0.140428	0.903286
Bbs4	179.924	-0.0554073	0.141949	0.897496
Mthfd1	865.538	-0.0553979	0.138495	0.911203
Ppp2r2a	1599.17	-0.0553444	0.138888	0.909521
Pcgf5	92.0692	-0.0553158	0.146343	0.879215
Atf6	2083.37	-0.055278	0.142438	0.895729
Xpo6	2472	-0.0552738	0.136687	0.919714
Sema3g	26.0309	-0.0552726	0.1503	0.861309
Atp2b4	1178.53	-0.0552192	0.144441	0.887686
Ppp1r13l	248.313	-0.0551169	0.140733	0.902454
Asphd2	137.596	-0.0550988	0.143495	0.891361
Gm12942	229.961	-0.0550567	0.144401	0.888101
Dctd	782.181	-0.055031	0.139247	0.908885
BC051226	81.8997	-0.0550263	0.14591	0.881424
Ecm1	3995.82	-0.0549977	0.144765	0.886704
Kif9	30.8731	-0.0549901	0.149835	0.863602
Topbp1	3660	-0.0549658	0.139376	0.908241
Chordc1	1430.26	-0.0549577	0.137214	0.91755
Inip	611.461	-0.054952	0.141464	0.899539
Ddx27	1008.98	-0.0549423	0.137417	0.916641
Cstf3	699.607	-0.0549227	0.137903	0.914494
Gm11110	73.5101	-0.0549023	0.146826	0.877969
B4galt1	16097.3	-0.0548221	0.140073	0.904841
Nat6	494.534	-0.0547624	0.138397	0.911979
Rnf113a1	139.653	-0.0547611	0.142836	0.894558
2810002D19Rik	151.381	-0.0547382	0.14237	0.896207
Fas	1967.49	-0.0547374	0.143116	0.893235
Trim16	304.267	-0.0547032	0.141669	0.898754
Dph2	269.675	-0.0546572	0.141664	0.898829
Pak1ip1	1152.42	-0.0546233	0.139085	0.909341
Ago2	2603.1	-0.0545763	0.138422	0.912007
Lrrc57	231.916	-0.0545435	0.140871	0.902209
Marcksl1	1512.3	-0.0545347	0.139019	0.909461
Impg2	38.1197	-0.0545125	0.148351	0.870726
Uchl5	405.615	-0.0544956	0.142257	0.896758
Ndfip1	2419.77	-0.054493	0.139827	0.906153
Prrg2	403.037	-0.054418	0.141888	0.898072
Oxsr1	2093.23	-0.0543889	0.136586	0.920534
Ppp1r10	1356.94	-0.0543494	0.136541	0.920742
Zmiz2	1641.26	-0.0543252	0.136264	0.922058
Tmem50b	1732.61	-0.0542896	0.139449	0.908395
Cpe	47334.4	-0.0542793	0.14424	0.888968
Jak1	9407.25	-0.0542762	0.136056	0.922919
Msrb2	175.292	-0.0541674	0.142074	0.897689
Usp47	5966.57	-0.0541323	0.135958	0.923353
Serpinb1b	96.7229	-0.0541144	0.144282	0.888787
Col17a1	20.5768	-0.0540997	0.150698	0.860313
Tbl1xr1	1724.54	-0.0540623	0.136283	0.922147
Vcpip1	1901.06	-0.0540305	0.136147	0.922634
Lyrm4	174.75	-0.0540075	0.142043	0.897842
Efcab7	113.742	-0.0539974	0.143706	0.891056
Ston1	2129.35	-0.0539265	0.138117	0.914062
Mmgt1	2216.4	-0.0539259	0.139655	0.907586
Sumf1	3211.12	-0.0539208	0.14187	0.898452
Rnf219	564.375	-0.0538533	0.138418	0.9126
Bola2	431.836	-0.0538365	0.13856	0.911836
Carkd	1247.95	-0.0538299	0.140098	0.905238
Dusp28	23.1007	-0.0538233	0.149677	0.865489
Tes	1012.26	-0.0538105	0.138706	0.911232
Galnt7	909.482	-0.0537882	0.14122	0.901
Tgfb3	3021.98	-0.0537869	0.142588	0.896048
Dusp6	415.409	-0.0537761	0.138801	0.910708
Ccdc82	729.505	-0.0537688	0.139968	0.905991
Haus8	357.07	-0.0537678	0.139885	0.906379
Crlf3	332.395	-0.053741	0.140371	0.904171
BC004004	1605.68	-0.0537384	0.1422	0.897458
Lrp5	2222.97	-0.0537373	0.14239	0.896601
Alad	627.263	-0.0537213	0.138875	0.910326
Htra2	859.044	-0.0536877	0.138773	0.911029
Zfp239	235.04	-0.053623	0.140313	0.904741
2022-03-05	1950.47	-0.0536194	0.13731	0.917972
Aqr	2040.18	-0.0535963	0.136408	0.921902
Aunip	143.205	-0.0535111	0.144129	0.89
Actr2	4923.28	-0.0534798	0.138135	0.914306
Bcl2	341.41	-0.0534239	0.139131	0.909611
Tlr7	207.626	-0.0533973	0.144184	0.889866
Hacd1	410.46	-0.0533424	0.139725	0.90768
Hspa8	4490.57	-0.0533202	0.135965	0.923825
Marveld1	4838.73	-0.0533189	0.139911	0.906732
B3gnt3	193.217	-0.053312	0.144751	0.887546
C130046K22Rik	176.87	-0.0533033	0.141162	0.901537
BC020402	227.533	-0.0532908	0.14	0.906218
Mbnl3	205.659	-0.0532513	0.141949	0.898565
Leng9	171.74	-0.0532224	0.141262	0.901215
Lyst	925.125	-0.0532021	0.13692	0.919903
Mir22hg	523.748	-0.0531952	0.141745	0.899464
Jun	2682.79	-0.0531153	0.135791	0.924979
Pbk	639.333	-0.0531078	0.14232	0.897419
Thoc5	640.115	-0.0530982	0.137946	0.91545
Pbld2	54.593	-0.0530909	0.145965	0.883004
Mark1	2870.56	-0.0530639	0.13738	0.918046
Wdr70	473.905	-0.0530588	0.138202	0.914252
Snx7	688.829	-0.0530454	0.140148	0.905567
8030462N17Rik	483.519	-0.0530437	0.140409	0.904641
Nxt1	404.301	-0.0530182	0.139938	0.906827
2022-09-07	6485.02	-0.0530071	0.136218	0.923006
Gbp10	43.5771	-0.0529916	0.14743	0.876866
D130020L05Rik	35.2941	-0.0529723	0.147719	0.875628
Gm5069	28.8707	-0.0529143	0.148639	0.87048
Dock7	2809.35	-0.0529109	0.135218	0.927516
Lpgat1	6331.12	-0.0529028	0.137737	0.916564
Fosl2	9742.25	-0.052897	0.134884	0.928823
Kif2a	1209.15	-0.0528791	0.13822	0.91436
Fam3c	4885.74	-0.052869	0.141061	0.902489
Gadd45b	886.313	-0.0528265	0.136693	0.921064
Ywhaq	1199.65	-0.0527704	0.138762	0.911722
Fam171a1	1737.72	-0.0527096	0.141165	0.902103
Syt11	1992.16	-0.0526997	0.141004	0.902802
Smad6	928.346	-0.0526843	0.138003	0.915503
Gpatch4	410.825	-0.0526823	0.137939	0.915816
Zfp605	158.803	-0.0526555	0.141177	0.902068
Prkdc	561.926	-0.0526486	0.139048	0.910148
Wdr25	78.8191	-0.0525754	0.144838	0.887732
2900011O08Rik	25.5951	-0.0525741	0.14871	0.870172
Dtl	613.674	-0.0525494	0.140097	0.906282
Pvrl1	642.021	-0.0525194	0.141003	0.902976
Lmnb2	822.637	-0.0525098	0.136838	0.920604
Sdc3	3987.73	-0.0524729	0.141439	0.900928
Emc8	1191.43	-0.0524689	0.136166	0.923547
Clip1	3090.19	-0.0523882	0.135186	0.9279
Elovl7	1082.21	-0.0523768	0.143076	0.894965
Cdr2	2220.12	-0.0523576	0.138088	0.915266
Mctp1	33.4208	-0.0523231	0.147927	0.875172
Akirin1	391.554	-0.0523033	0.140346	0.905106
Erap1	1708.58	-0.0522827	0.140316	0.905304
Gpr35	12.1772	-0.0522745	0.150493	0.86243
Zfp609	2500.59	-0.0522519	0.13533	0.927477
Ran	1967.85	-0.0522149	0.137933	0.91605
Wwc2	3487.44	-0.0520567	0.135697	0.925979
Junb	4340.85	-0.0520562	0.135607	0.926498
Txnrd1	4233.97	-0.0520314	0.136362	0.922963
Rngtt	748.426	-0.0519159	0.136937	0.920557
Ly6e	18510.3	-0.0518953	0.142062	0.898904
Wfdc17	15.6031	-0.051846	0.150244	0.864147
2410016O06Rik	272.302	-0.051812	0.138645	0.913047
N6amt2	368.985	-0.0517648	0.13899	0.911348
Lig4	450.526	-0.0517264	0.137449	0.918756
Zpr1	735.471	-0.0517042	0.136035	0.924772
Iqgap1	11268.4	-0.0516798	0.136544	0.922436
Prmt10	565.338	-0.0516225	0.136776	0.921609
Nasp	975.297	-0.0516222	0.138255	0.915055
Cd59a	96.4497	-0.0515654	0.145369	0.88642
Banp	659.768	-0.0515481	0.138864	0.912035
Peli1	628.673	-0.0515125	0.137842	0.916972
Tlr6	66.2425	-0.0515	0.145654	0.885465
Mrpl20	709.158	-0.0514935	0.137726	0.91745
Zfp296	52.2213	-0.0514817	0.145327	0.88661
Nacc1	4065.6	-0.0514576	0.135329	0.927862
Ubxn2a	285.838	-0.0514241	0.142013	0.899427
Nrp1	4148.69	-0.0514065	0.138562	0.91379
Doc2a	210.516	-0.0514041	0.140454	0.905271
Mtrr	437.295	-0.0513863	0.137865	0.916946
9230110C19Rik	110.274	-0.0513717	0.142462	0.897727
Nars2	181.11	-0.0513462	0.139954	0.907899
Tuft1	149.36	-0.0513246	0.140662	0.904674
Zmpste24	3149.94	-0.0513215	0.140051	0.907492
Sh3rf1	934.21	-0.0512973	0.136485	0.922897
Zc3h15	1221.34	-0.0512906	0.138554	0.913872
Mapk8	817.626	-0.0512602	0.13601	0.925144
Uba7	678.484	-0.0512211	0.13874	0.912963
Snrnp48	315.015	-0.0512029	0.138049	0.916256
Whamm	406.229	-0.051186	0.139002	0.911664
Tatdn2	1261.43	-0.0511663	0.136367	0.923482
Rap1a	422.95	-0.0511463	0.139382	0.909821
A330035P11Rik	100.433	-0.0510928	0.142816	0.896483
Tmem69	222.418	-0.0510893	0.139263	0.910296
Naa50	3485.13	-0.0510664	0.13827	0.915319
Cdh23	78.7923	-0.0510519	0.144594	0.889554
Figf	1211.82	-0.0510325	0.14264	0.897303
Klhl11	313.725	-0.0510215	0.1403	0.906347
Ptk7	3932.49	-0.050993	0.141601	0.90118
Casp4	1023.83	-0.050968	0.136421	0.923288
Galnt10	1856.05	-0.050955	0.140573	0.905073
Nup155	1910.37	-0.0509412	0.137173	0.920185
Dnajc12	87.764	-0.0509284	0.144172	0.8911
Snrpb	3110.27	-0.0509236	0.13642	0.923331
Rad51b	203.616	-0.0509082	0.140814	0.90407
Cacybp	1064.24	-0.0508972	0.13892	0.912206
Klhdc8a	792.101	-0.050892	0.136582	0.922722
Rapgef1	2790.09	-0.0508691	0.13498	0.929651
Orc2	606.878	-0.0508571	0.138956	0.912121
Gm12603	31.9106	-0.0508554	0.147491	0.877805
Dnmt1	3976.37	-0.0508369	0.136194	0.924584
Bphl	407.719	-0.0508227	0.13979	0.909068
Tdrkh	182.14	-0.0507954	0.140246	0.906987
Prim1	493.798	-0.0507798	0.140475	0.905632
Dhfr	508.111	-0.0507427	0.141105	0.903355
Acyp2	54.3434	-0.0507291	0.145081	0.888055
Itm2c	10258.8	-0.0506796	0.142393	0.898338
Ankrd55	83.8382	-0.0506757	0.14274	0.897109
Dnase1l1	532.982	-0.0506705	0.139192	0.911174
Ginm1	1766.21	-0.0506616	0.140795	0.904406
Arhgap32	920.138	-0.0506472	0.135479	0.927747
Calm1	6949.1	-0.0506327	0.136942	0.921496
Abhd5	2611.01	-0.0506224	0.139114	0.91155
Mtmr9	1170.26	-0.0506105	0.135984	0.925554
Zscan22	311.058	-0.050608	0.138474	0.914735
Zmat1	187.096	-0.0505738	0.139406	0.910059
Elp4	426.968	-0.0505394	0.137818	0.917699
Asph	5602.26	-0.0505265	0.140193	0.907398
Hist1h1b	27.2511	-0.0504965	0.147417	0.878079
Alpl	138.634	-0.05048	0.145073	0.888193
Hic1	124.431	-0.0504641	0.141571	0.901644
Bmp1	13513.2	-0.0504276	0.141397	0.902594
Fhl3	443.033	-0.050409	0.137977	0.917022
Mtx1	777.068	-0.0504009	0.136234	0.92471
Spry1	218.485	-0.0503961	0.140862	0.904306
Vma21	1137.71	-0.0503513	0.136479	0.923504
Orc4	800.741	-0.050351	0.135547	0.92767
Atp1b2	270.504	-0.0503165	0.143422	0.894762
Ahctf1	2599.07	-0.0503067	0.134656	0.931406
Fbxl12os	78.2691	-0.0502771	0.143237	0.89561
Recql	724.341	-0.0502358	0.135699	0.927089
Bmp4	789.656	-0.0502206	0.143248	0.895529
Hotairm1	157.142	-0.0501765	0.140086	0.908179
Synj1	901.923	-0.0501525	0.1352	0.929083
Exoc2	1026.71	-0.0501188	0.135213	0.929046
Rprm	58.7723	-0.0501133	0.144112	0.891964
Wdr18	1037.63	-0.0500845	0.135125	0.929414
Fuk	697.86	-0.0500835	0.137217	0.920511
Slc1a6	72.2429	-0.0500816	0.145817	0.885705
Zcrb1	469.339	-0.0500364	0.136831	0.922214
St6gal1	2360.46	-0.0500131	0.13633	0.924417
Serpinb1c	17.0295	-0.0500052	0.148234	0.875343
Slc48a1	3062.98	-0.0500043	0.136892	0.922014
Ier3ip1	1172.89	-0.0499658	0.135186	0.929194
Tcte2	27.6446	-0.0499325	0.146813	0.881009
Ryk	9308.79	-0.0499159	0.135719	0.927206
Tbc1d1	1064.36	-0.0498836	0.135368	0.928506
Rcor2	456.702	-0.0498697	0.1379	0.917774
Spire1	272.868	-0.049813	0.141	0.904002
Pcnx	1924.39	-0.0498092	0.13928	0.91129
Nxf1	3563.52	-0.0498007	0.136818	0.922414
Tmem57	1635.26	-0.0498002	0.138671	0.914333
Tmem110	607.027	-0.0497937	0.140096	0.908579
Clns1a	1096.52	-0.049784	0.13759	0.919381
Dnajc15	150.317	-0.0497476	0.140182	0.907961
Daam2	97.6657	-0.0497452	0.141638	0.901821
Tmem106b	16584.5	-0.0497432	0.138451	0.915424
Nuak1	1438.63	-0.0497381	0.135552	0.927957
Rhbdd2	858.953	-0.0497378	0.139358	0.910942
Rpe	720.521	-0.0496951	0.139675	0.909641
Gm9958	87.8501	-0.0496813	0.143063	0.896325
Chfr	1826.99	-0.0496797	0.134225	0.933565
Ttc19	567.565	-0.0496738	0.137657	0.91919
Fdx1	310.787	-0.0496722	0.137728	0.918852
Cttnbp2nl	1298.39	-0.0496668	0.136784	0.922612
Rangap1	2522.62	-0.049636	0.136754	0.92281
Elac2	278.572	-0.0495959	0.137977	0.917675
Foxf1	303.791	-0.0495554	0.138019	0.91735
L3mbtl2	660.502	-0.0495527	0.137188	0.920903
Ccdc39	97.3559	-0.0494802	0.143691	0.894272
1810013L24Rik	1395.64	-0.0494556	0.134673	0.931801
Noc2l	1177.86	-0.0494443	0.135018	0.930371
Sik2	642.283	-0.0494224	0.136506	0.923889
Tbcd	1005.33	-0.0494215	0.134571	0.932225
Gse1	1207	-0.0494089	0.135125	0.929905
Rnf24	818.816	-0.0494011	0.138776	0.91409
Nudcd1	576.113	-0.0493873	0.136036	0.926279
Tmed4	3299.96	-0.049374	0.140605	0.906088
Shroom2	640.453	-0.0493593	0.13767	0.919333
Prpf4	1107.03	-0.049344	0.135272	0.929212
1700056E22Rik	50.5638	-0.0492845	0.144391	0.891274
Slc20a2	2674.43	-0.0492575	0.138478	0.915634
Mina	148.434	-0.0492476	0.139922	0.90925
Kdm4d	22.685	-0.0492406	0.147332	0.878892
Itgb3bp	81.5407	-0.0492243	0.143833	0.893901
Ctsf	1002.83	-0.0491922	0.142382	0.899204
Prdm9	80.9757	-0.049125	0.142487	0.898867
Npc2	28435.4	-0.0491115	0.140277	0.90793
Senp2	1142.51	-0.049106	0.135372	0.929009
Socs6	659.771	-0.0490993	0.137438	0.920208
Nfkbiz	5185.87	-0.049024	0.13343	0.937757
Cers6	2183.32	-0.0490233	0.137238	0.921087
Wdr75	1340.52	-0.0490223	0.134972	0.930778
Ccdc37	90.6508	-0.0490071	0.143574	0.895006
Sssca1	369.252	-0.0490067	0.136584	0.923846
Pitpnm1	1377.36	-0.048936	0.136303	0.925309
9530062K07Rik	25.1162	-0.0489138	0.146503	0.883554
Slc19a1	883.25	-0.048902	0.140184	0.908733
Fam206a	863.255	-0.0488895	0.137241	0.921155
Memo1	1152.58	-0.048875	0.136429	0.924793
Micu1	1903.3	-0.0488591	0.134607	0.932377
Hspa4	3322.6	-0.0488172	0.134446	0.933124
Etaa1os	18.417	-0.048804	0.147274	0.879642
1110004E09Rik	185.041	-0.0487954	0.139651	0.910089
Exosc5	282.089	-0.0487634	0.137352	0.920696
Tapbp	9897.28	-0.0487618	0.139675	0.91003
Fyco1	2272.11	-0.0487472	0.134019	0.93507
Mfsd9	190.389	-0.0487391	0.140871	0.905139
Setd4	72.8141	-0.0487344	0.142559	0.898792
Lmo4	3074.86	-0.0487064	0.135602	0.928299
Slc25a32	474.909	-0.0486894	0.137223	0.921451
Arhgef40	3172.47	-0.0486281	0.134371	0.93363
Slc35g1	52.7178	-0.0486084	0.144017	0.893402
Spryd3	1069.96	-0.0486022	0.134396	0.933468
Gnpnat1	375.427	-0.0485835	0.137618	0.919856
Tspan2	48.9714	-0.048572	0.144395	0.891749
Ctdp1	851.136	-0.048567	0.135027	0.930848
Mif	835.857	-0.0484828	0.136795	0.923245
Anapc10	337.066	-0.0484684	0.139424	0.911578
Foxg1	993.498	-0.0484207	0.135328	0.929669
Plekho2	2897.01	-0.0483892	0.135553	0.928618
Zfp365	433.429	-0.0483818	0.137825	0.919238
Sp110	27.5205	-0.0483811	0.146376	0.884591
Heatr3	1763.48	-0.0483541	0.134203	0.934665
Adgre5	779.553	-0.0483213	0.13925	0.912516
Cbln3	80.3906	-0.0483009	0.143117	0.896914
Wdhd1	681.198	-0.0482966	0.136648	0.923995
Pcdhgb4	45.0017	-0.0482692	0.144668	0.890925
Hacd4	943.694	-0.0482427	0.13717	0.921924
Jmjd6	1215.93	-0.0481603	0.133858	0.936121
Eef1e1	361.572	-0.0481549	0.139343	0.912149
Nkiras1	185.694	-0.0481532	0.138711	0.915213
Etf1	5198.03	-0.0481507	0.136766	0.92359
Cers2	5261.14	-0.0481348	0.138329	0.916997
Ncs1	1376.85	-0.0481011	0.136297	0.925777
B930041F14Rik	403.221	-0.0480824	0.13795	0.918877
Akt1	4891.72	-0.0480577	0.13409	0.935194
Gfer	433.47	-0.0480425	0.137035	0.922568
Brca2	634.756	-0.0480326	0.137122	0.922192
Lynx1	1798.29	-0.0480087	0.136441	0.925268
Nuggc	22.5486	-0.0479932	0.146512	0.884247
Ptger4	219.518	-0.0479743	0.138939	0.914279
Trex1	472.432	-0.047934	0.137455	0.920834
Yaf2	609.971	-0.0479308	0.137564	0.920301
Suv39h2	209.797	-0.0478914	0.140357	0.908671
Serpinf1	1214.28	-0.0478794	0.143163	0.89707
2022-09-01	65.3137	-0.0478558	0.142571	0.899241
Rabggta	459.717	-0.0478446	0.137202	0.922036
Rbm46	179.444	-0.0478302	0.138934	0.914521
Znrd1as	98.774	-0.0478285	0.141799	0.902524
Agpat9	71.0369	-0.0478175	0.142331	0.900421
Rbm17	1421.47	-0.0478052	0.134764	0.93236
Cp	29336.4	-0.0477483	0.140532	0.907712
Ptk2	1589.54	-0.0477204	0.134501	0.933581
Vps37b	718.002	-0.0476813	0.136596	0.924834
Lnp	1154.58	-0.0476635	0.138851	0.914922
Cep63	500.138	-0.0476588	0.13537	0.929923
Eefsec	354.03	-0.0476529	0.136527	0.925124
1810026J23Rik	1654.75	-0.0476479	0.133959	0.936031
Fbxo30	1050.91	-0.0476345	0.135167	0.930813
Diap3	795.637	-0.0476248	0.137665	0.920114
Pin1	1030.15	-0.0476159	0.134015	0.935699
Ddx49	444.755	-0.0475971	0.13554	0.929157
Plxna3	2035.44	-0.0475614	0.139308	0.912824
Gne	762.257	-0.0475309	0.13444	0.933968
Tgfbr1	4338.95	-0.0475035	0.137115	0.922546
Serinc3	9912.29	-0.047437	0.138818	0.915187
Fendrr	95.011	-0.047404	0.142935	0.89811
Nek7	1878.47	-0.0473926	0.137278	0.921969
Ubash3b	204.015	-0.0473706	0.140065	0.909491
Hhat	314.254	-0.0473467	0.140235	0.909189
Rnf149	1673.37	-0.0473461	0.13832	0.917525
Gpn2	187.19	-0.0473044	0.137768	0.91995
Krt10	124.837	-0.0472654	0.139341	0.912936
Prss27	15.3207	-0.0472603	0.147082	0.88163
Abl2	2110.16	-0.047259	0.13324	0.93994
Dnaja2	3875.49	-0.0472076	0.135441	0.929869
Ercc3	1176.94	-0.0471745	0.134808	0.932561
Mllt1	1940.83	-0.0471555	0.134147	0.935455
Thra	2862.39	-0.0471106	0.134186	0.935332
Pla1a	57.7342	-0.0470947	0.143407	0.896522
Trip13	477.193	-0.0470206	0.139586	0.91175
Ankrd46	1652.75	-0.0469966	0.135099	0.931509
Msantd3	533.136	-0.0469831	0.137072	0.923071
5730559C18Rik	380.994	-0.0469752	0.135768	0.928562
0610040B10Rik	31.0795	-0.046971	0.14502	0.890443
2510039O18Rik	2489.37	-0.046921	0.137613	0.920765
Ubp1	3266.24	-0.046906	0.133676	0.938069
Perm1	90.752	-0.0469046	0.142218	0.901144
Pomgnt2	508.642	-0.0468951	0.141067	0.905534
Gm6634	56.1638	-0.0468871	0.142608	0.899871
Tcam1	21.5536	-0.0468539	0.145753	0.887453
Wdr74	527.86	-0.0468425	0.134904	0.932343
Tmem220	51.891	-0.0468303	0.143669	0.895929
Slc52a2	758.497	-0.0468189	0.139297	0.913516
Urb2	1200.06	-0.0468182	0.133427	0.939284
Il1rap	1433.91	-0.0467925	0.138804	0.91579
Arl16	412.565	-0.0467841	0.13669	0.925041
Pigl	128.573	-0.0467753	0.139384	0.913019
Cbfb	2490.44	-0.0467611	0.13641	0.926299
Crybg3	320.203	-0.0467608	0.137837	0.919997
1110007C09Rik	620.659	-0.0467572	0.134258	0.93524
Znfx1	2010.45	-0.0467462	0.134439	0.934602
Slc25a20	736.017	-0.0467381	0.134467	0.934429
Zfpm2	1021.14	-0.0467267	0.133835	0.937255
Ctsl	52951	-0.0466811	0.138609	0.916718
2610015P09Rik	162.879	-0.0466564	0.138167	0.918828
Gsto2	22.2037	-0.0466414	0.145603	0.888376
Mcm8	206.749	-0.0466242	0.138782	0.915894
Ttc17	1475.65	-0.0466215	0.138152	0.918949
Gfra2	784.217	-0.0466078	0.138371	0.917799
Star	82.9881	-0.0466064	0.141112	0.905501
A830010M20Rik	185.19	-0.0465972	0.138324	0.918022
Mamld1	185.869	-0.0465953	0.137996	0.919524
Svep1	30363.7	-0.0465767	0.138767	0.915972
Samd10	125.389	-0.0465658	0.140835	0.907208
Tsku	2784.11	-0.0465652	0.139482	0.912628
0610009L18Rik	51.8097	-0.0465431	0.142896	0.898716
Ifit2	973.557	-0.0465278	0.136542	0.925696
Dmxl1	1507.22	-0.0464942	0.133017	0.941477
Tor1aip1	3193.62	-0.0464909	0.13604	0.927823
Mir6236	1274.23	-0.0464835	0.136878	0.924249
Arhgef7	1622.75	-0.0464809	0.133328	0.940033
Exoc6b	1620.91	-0.0464668	0.134738	0.933288
Itga7	79.1796	-0.0464477	0.143115	0.897957
Cbl	651.459	-0.0463875	0.135089	0.931852
Slc6a8	5518.01	-0.046345	0.133542	0.939108
Stk4	1552.64	-0.0463411	0.134404	0.934962
Farp2	253.197	-0.0463337	0.137483	0.92179
Tulp4	1747.41	-0.046314	0.133274	0.940296
Tssk1	14.1458	-0.0463064	0.146791	0.884099
Trmt12	294	-0.0462829	0.136539	0.925817
Mpp2	686.662	-0.0462519	0.133871	0.937385
Tyw1	726.45	-0.0462472	0.137993	0.91969
Med10	707.576	-0.0462428	0.134603	0.93408
Exog	347.575	-0.0462068	0.136129	0.927689
Slc29a1	3107.22	-0.0461863	0.137541	0.921632
Nog	41.8607	-0.0461519	0.14446	0.893067
Sec14l1	4418.01	-0.0461444	0.133635	0.938696
Jagn1	1822.11	-0.0461279	0.138323	0.918464
Lrrc59	7263.23	-0.0461106	0.133784	0.938097
Emc7	2833.65	-0.0461071	0.138269	0.918731
Supt6	2278.16	-0.0460746	0.132474	0.944325
Acap3	797.601	-0.0460509	0.134105	0.93636
Pdgfb	31.0527	-0.0460455	0.144574	0.892561
Gskip	466.584	-0.0460205	0.137745	0.920719
Rif1	1699.21	-0.0460182	0.1335	0.939527
Nip7	1055.28	-0.0460027	0.135865	0.928842
Zak	1638.32	-0.0459952	0.134001	0.93695
Srm	1106.27	-0.0459746	0.134872	0.933059
Qser1	2225.78	-0.0459713	0.13321	0.940879
Fzd7	7506.3	-0.0459388	0.138126	0.919405
Gm19705	36.9704	-0.0459356	0.144069	0.894803
Fam220a	448.43	-0.0458917	0.136928	0.924354
Saa3	99298.7	-0.0458172	0.141253	0.90537
E030030I06Rik	77.3024	-0.0458076	0.140688	0.908518
Fam133b	502.89	-0.0457942	0.134322	0.93547
1810037I17Rik	774.88	-0.0457687	0.134714	0.933807
1110008L16Rik	223.125	-0.0457612	0.136587	0.926039
Poglut1	2600.37	-0.0457551	0.137844	0.920488
Bbs1	201.845	-0.0457546	0.137191	0.923202
Kansl3	1878.44	-0.0457291	0.132561	0.944165
Dus4l	83.716	-0.0457289	0.140759	0.908024
Mier3	893.5	-0.0456845	0.133793	0.938279
Pfn1	4882.68	-0.0456716	0.134587	0.934634
Arpc5	2315.79	-0.0456713	0.136057	0.928204
Brdt	88.9914	-0.0456564	0.1408	0.907837
Prdm2	2110.36	-0.045615	0.132593	0.944085
Prr5l	107.246	-0.0455968	0.139223	0.914682
Ythdf2	1141.75	-0.0455462	0.133614	0.939243
Nop16	467.095	-0.0455396	0.137686	0.921383
Bach2	588.656	-0.0455233	0.134218	0.936151
Cpa6	36.7657	-0.0455175	0.143504	0.897148
Mrps22	398.363	-0.0454837	0.135743	0.929687
Dkk2	32.0048	-0.0454561	0.14485	0.891835
Ppp1r2	557.155	-0.0454389	0.137395	0.92259
Rcn2	5040.93	-0.045431	0.13803	0.919973
Pias2	1542.4	-0.0454292	0.1334	0.940283
Rrm2	960.914	-0.0454189	0.136239	0.927708
Jund	4532.27	-0.0454096	0.134104	0.936862
Thop1	688.247	-0.0454036	0.133922	0.937871
Haus2	589.063	-0.0453859	0.13836	0.91878
Yae1d1	155.708	-0.0453727	0.138441	0.91839
Mrpl53	559.144	-0.0453458	0.134624	0.934696
Spn	24.7167	-0.0453329	0.144551	0.893151
Cdc34	798.795	-0.0453164	0.134722	0.93416
Zfp329	876.914	-0.0452971	0.135877	0.929101
Pafah1b2	4602.86	-0.0452657	0.135426	0.931215
Apopt1	327.206	-0.0452585	0.136236	0.927766
Smurf2	2097.45	-0.0451942	0.132907	0.942841
Prkrip1	277.596	-0.045137	0.136457	0.927011
Vezf1	2473.87	-0.0451052	0.134089	0.937067
1700001G11Rik	20.7125	-0.045092	0.145198	0.89075
Atmin	808.534	-0.0450896	0.134347	0.935835
Mapk13	63.3721	-0.0450778	0.142346	0.901715
Pdgfa	367.104	-0.0450529	0.13675	0.925736
Pea15a	3102.69	-0.0450233	0.133969	0.937899
Ephb3	1720.3	-0.0449654	0.139373	0.914414
E330011O21Rik	47.6354	-0.0449614	0.142277	0.902314
Atp11a	9629.66	-0.0449154	0.137372	0.92305
Gpr162	701.867	-0.0448379	0.140271	0.90994
Dok2	29.0897	-0.0447977	0.144125	0.895288
4831440E17Rik	106.236	-0.0447836	0.140162	0.910473
Gm15663	46.5763	-0.0447716	0.142355	0.902033
Cpox	685.921	-0.0447574	0.133508	0.94023
Ddx20	582.837	-0.0447458	0.135063	0.932943
Polr3e	708.584	-0.0447219	0.13331	0.941199
Mrps25	495.688	-0.0446852	0.134757	0.934413
Il6st	48739.9	-0.0446827	0.137801	0.921428
Phf13	1430.08	-0.0446629	0.132292	0.94627
Thsd7a	5445.44	-0.0446458	0.136649	0.926558
Rorc	424.837	-0.0446437	0.135531	0.931058
2022-03-02	2014.61	-0.0446275	0.134226	0.936804
Znhit1	325.192	-0.0445906	0.135476	0.931371
Dennd1b	502.431	-0.0445868	0.133861	0.938613
Txndc5	19092.4	-0.044576	0.13698	0.925103
Igf1r	7486.47	-0.0445634	0.138896	0.916794
Yars	1564.62	-0.0445494	0.133766	0.939162
Fbxw11	1468.06	-0.0445399	0.13427	0.936642
Pitpna	1202.77	-0.0445321	0.134824	0.934191
Fam49a	27.6477	-0.044514	0.144533	0.893984
4933404O12Rik	216.05	-0.0444834	0.136489	0.927264
Degs1	6550.34	-0.0444808	0.13703	0.924959
Whsc1l1	3434.46	-0.0444673	0.131598	0.950455
Usp36	1445.81	-0.0444432	0.134233	0.936906
Zfand3	2594.99	-0.0444261	0.135465	0.931492
Arhgap20	91.1325	-0.0444158	0.139674	0.913434
Ednra	312.742	-0.0443938	0.138254	0.919785
Ahnak	28077.1	-0.0443422	0.138321	0.919548
1110008P14Rik	1508.16	-0.0443099	0.134445	0.935911
Kpna4	2432.87	-0.0442104	0.133691	0.939834
Creg1	1248.25	-0.0441875	0.138047	0.92058
Dnajc2	509.066	-0.0441843	0.136737	0.926478
Tomm34	931.046	-0.0441721	0.132999	0.943127
Nhp2	389.23	-0.0441693	0.136291	0.928128
Tmub1	453.032	-0.0441511	0.137662	0.922303
Ccdc66	412.214	-0.0441442	0.134053	0.938125
Hspa5	47739.9	-0.0441341	0.137256	0.923952
Arhgap10	764.353	-0.0441008	0.134613	0.935317
1810011O10Rik	104.042	-0.0440716	0.139915	0.912234
Hgh1	283.038	-0.0440646	0.135037	0.933484
Ddhd1	484.061	-0.044059	0.133887	0.938944
Xpo4	371.031	-0.0439816	0.135475	0.931664
Bcor	1976.86	-0.0439618	0.133304	0.941852
Dis3	951.453	-0.0439607	0.134329	0.93676
Kbtbd3	81.2863	-0.0439512	0.139828	0.912908
Zik1	317.635	-0.0439435	0.136316	0.928147
Clptm1l	3583.53	-0.0438888	0.135996	0.929469
Ptpn21	1240.25	-0.0438692	0.132248	0.947074
Spata13	101.318	-0.0438656	0.138809	0.91765
Mlycd	472.947	-0.0438503	0.134812	0.934822
A630072M18Rik	188.99	-0.0438303	0.136842	0.926179
Papd5	1079.77	-0.0438155	0.132733	0.944631
Stau1	3044.17	-0.0438113	0.132137	0.947715
Ddx10	805.755	-0.0437569	0.133853	0.939298
Zbtb25	208.624	-0.043744	0.135886	0.930121
H2-T10	114.973	-0.0437209	0.139077	0.916539
Adam12	606.183	-0.0437084	0.137362	0.923739
Plcxd2	326.622	-0.0436985	0.135716	0.930883
Chd1	1597.33	-0.0436742	0.132151	0.947745
Eif2s2	1436.81	-0.0436351	0.135676	0.931041
Rhoc	3827.06	-0.0436329	0.133847	0.93946
Mn1	359.645	-0.0436139	0.134157	0.937956
Oscar	20.9577	-0.043565	0.145239	0.891447
Col5a1	21605.9	-0.0435581	0.138049	0.920972
Hrct1	47.9244	-0.0435383	0.142295	0.903079
Thoc1	858.018	-0.043525	0.132982	0.94361
Ttyh1	24.7152	-0.0434662	0.14377	0.89738
Nob1	820.223	-0.0434499	0.132864	0.944211
Plekha3	923.596	-0.0434425	0.135638	0.931389
Ankrd11	8429.75	-0.0434336	0.133756	0.939993
Kcmf1	1533.13	-0.0433708	0.134509	0.936211
Gpi1	3754.97	-0.0433609	0.132971	0.943773
Chrnb1	64.5564	-0.043358	0.141279	0.907303
Fcho2	1410.33	-0.0433277	0.132291	0.947259
Ssc5d	3290.99	-0.0432784	0.140391	0.910444
Sumo1	484.632	-0.0432714	0.138134	0.920788
Abcb10	1347.28	-0.0432347	0.134301	0.937356
Nop9	769.404	-0.0432111	0.134173	0.938167
Gtf3a	249.363	-0.0431598	0.135731	0.931163
Ss18	1422.95	-0.0431505	0.133332	0.942246
Tbc1d23	1332.09	-0.0431313	0.132438	0.946649
Aldh18a1	2891.54	-0.0431207	0.131254	0.954259
Mrpl36	616.889	-0.0431094	0.135073	0.933872
Spred1	1616.4	-0.0431021	0.13301	0.943738
Fam57a	147.665	-0.0430717	0.139448	0.91524
Ehbp1l1	1731.09	-0.0430662	0.133642	0.940764
Ptp4a1	151.761	-0.043049	0.138068	0.921315
Gng5	406.256	-0.0430458	0.134925	0.934837
Zfp280c	793.011	-0.043038	0.134074	0.938641
Exoc8	818.996	-0.0430082	0.133242	0.942672
Ltbp1	10196	-0.0429383	0.136983	0.926119
Cdca7l	242.871	-0.042912	0.13748	0.923718
Uggt1	6535.6	-0.0429064	0.135813	0.930936
Dzip3	1041.01	-0.0429035	0.131955	0.949639
Cpsf2	1458.62	-0.0428877	0.133597	0.941046
Tspan3	6200.85	-0.0428779	0.136506	0.928071
Opn3	68.5561	-0.0428717	0.140164	0.911893
Saraf	5262.12	-0.0428702	0.137588	0.923267
Ccdc73	49.8905	-0.0428661	0.141532	0.90625
Sin3b	3269.2	-0.042809	0.131153	0.955296
C030034I22Rik	119.595	-0.0428012	0.13853	0.919595
Bcap29	561.572	-0.042798	0.137299	0.924814
Cxcl2	331.25	-0.042785	0.136455	0.928242
Cxcl15	30.4685	-0.0427828	0.143046	0.900639
Smarca5-ps	189.364	-0.04276	0.137938	0.921991
Vegfa	8023.06	-0.0427494	0.137261	0.925062
Bmpr1b	25.1115	-0.0427366	0.143525	0.898603
Spag1	97.7956	-0.0426962	0.139558	0.915028
1500015A07Rik	234.826	-0.0426646	0.135229	0.9335
Plscr4	213.193	-0.0426403	0.135445	0.932628
Ermard	219.603	-0.0426297	0.13659	0.927842
Atm	1711.05	-0.0426118	0.131948	0.949926
Fndc3b	6124.11	-0.0426098	0.131624	0.952026
Parp2	459.058	-0.0425796	0.134096	0.938916
Psmc3ip	87.7653	-0.0425737	0.140032	0.91288
Cebpg	1594.68	-0.0425735	0.134079	0.939039
Trmt10c	557.919	-0.0425555	0.134766	0.935532
Mtpn	9518.92	-0.0425426	0.13595	0.930566
Sdf4	8362.8	-0.0425391	0.137191	0.925411
Ldah	783.807	-0.0425204	0.133726	0.940712
Smug1	502.157	-0.0425053	0.133199	0.943293
Lgals9	1990.52	-0.0425004	0.134315	0.937927
Amt	128.753	-0.0424967	0.138867	0.918341
Magohb	170.572	-0.0424591	0.136887	0.926854
Inca1	31.6226	-0.042451	0.14238	0.903217
Agbl3	161.713	-0.0424398	0.137181	0.925452
Jph2	26.0893	-0.0424291	0.143259	0.899908
Spred2	770.839	-0.0424221	0.134794	0.935486
Igsf1	117.417	-0.0424151	0.140146	0.912319
Siae	1395.41	-0.0424048	0.137018	0.926379
Cald1	22951.6	-0.0423908	0.131714	0.951617
Slc7a11	157.95	-0.0423641	0.136857	0.926991
Dzank1	44.5747	-0.0423465	0.141253	0.908055
Eif4ebp1	1951.62	-0.0423396	0.133196	0.943399
Gm12992	28.7655	-0.0423395	0.142642	0.902419
Gm20324	34.5572	-0.0423297	0.142055	0.904339
Wnt9a	60.1916	-0.0423282	0.141133	0.908855
Rgs11	42.5362	-0.042326	0.142706	0.902139
Zfand2a	959.608	-0.0423247	0.134905	0.935163
Fam185a	186.147	-0.042287	0.135926	0.930796
Gid4	585.788	-0.0422675	0.136507	0.928336
Ppil1	803.365	-0.0422486	0.135236	0.933743
Ficd	489.904	-0.0422454	0.138151	0.921474
Ppp1r11	818.07	-0.0422236	0.134448	0.937342
9530082P21Rik	808.054	-0.0422156	0.132003	0.949917
Tmem126a	923.956	-0.042171	0.134417	0.937514
Ranbp2	6404.15	-0.0421641	0.13126	0.955185
Psmf1	864.384	-0.0421489	0.133739	0.940892
Cmas	466.576	-0.0421454	0.133721	0.940944
Nol8	590.635	-0.0421373	0.133108	0.943958
Rps6ka4	2345.78	-0.0421152	0.131309	0.954798
Zbed5	79.9405	-0.0421096	0.139287	0.91659
Gnl1	2159.48	-0.0420567	0.131635	0.952437
Hist2h2be	169.49	-0.0420512	0.135898	0.931076
Hoxa2	513.086	-0.0420501	0.13613	0.930085
9330162012Rik	11.063	-0.0420327	0.1449	0.894025
Dnajc5	5073.19	-0.0420166	0.131237	0.955565
Cers5	2406.09	-0.0419965	0.135704	0.931886
Stip1	4234.47	-0.0419944	0.131841	0.951052
Ercc5	600.951	-0.0419866	0.132959	0.944754
Hacd3	2938.9	-0.0419701	0.137123	0.926079
Vasp	2264.21	-0.0419625	0.131579	0.952906
Pcsk4	74.0273	-0.0419505	0.139696	0.914869
Prnp	7525.18	-0.041946	0.137439	0.924751
Atrip	364.848	-0.041939	0.133873	0.940348
Ube2a	1025.44	-0.041916	0.133227	0.943552
6330549D23Rik	196.801	-0.041891	0.135348	0.933451
Gadd45a	734.699	-0.0418405	0.133568	0.942062
Fam13b	1283.83	-0.0418233	0.131664	0.952462
Comt	2838.22	-0.041795	0.135498	0.932894
Rtn4ip1	186.702	-0.0417612	0.135823	0.931561
Cnppd1	2432.48	-0.0416781	0.131475	0.954089
Tmem202	23.6404	-0.0416537	0.143147	0.900783
Mtg2	314.123	-0.0416335	0.134535	0.937327
Car9	67.8912	-0.041612	0.141676	0.906475
Eif4e3	96.6236	-0.0416059	0.13914	0.9176
Herpud2	1336.46	-0.0415947	0.131906	0.950999
Snx16	233.264	-0.0415515	0.136308	0.929633
Rcc2	4497.71	-0.041536	0.131493	0.954105
BC031181	927.372	-0.0415293	0.133934	0.940322
Cep290	266.797	-0.0415285	0.134836	0.935926
Col4a2	3022.11	-0.0414943	0.138462	0.920441
Disp1	1770.47	-0.0414883	0.136185	0.930192
Ncbp1	2284.75	-0.0414817	0.131197	0.956662
H3f3b	8170.37	-0.0414689	0.132947	0.945133
Wdr44	317.888	-0.0414648	0.135618	0.932545
Hist1h2bg	14.3463	-0.0414425	0.144077	0.897342
Gjb2	24.3301	-0.0413812	0.142804	0.902349
Nsun5	243.171	-0.0413367	0.135168	0.93479
Nampt	1695.16	-0.0413286	0.132136	0.949871
Coq10b	295.628	-0.0413275	0.135541	0.933009
l7Rn6	481.788	-0.0413179	0.133709	0.941665
Det1	328.745	-0.0413122	0.136185	0.930264
Ppp3r1	3524.42	-0.0413056	0.134004	0.940191
Baiap2	1935.94	-0.0412631	0.132402	0.948212
Nol11	889.715	-0.0412608	0.13342	0.942996
2010001A14Rik	50.8814	-0.0412528	0.140645	0.910679
Utp11l	580.262	-0.041243	0.133367	0.943305
Tmem169	50.3617	-0.0412359	0.140692	0.910415
Cd248	6423.61	-0.0411631	0.13826	0.921677
Pfkp	1516.78	-0.04111	0.132386	0.948398
Rgs19	777.195	-0.0410741	0.134141	0.939794
Ube2n	595.599	-0.0410648	0.135505	0.933256
Aimp2	687.641	-0.0410624	0.133665	0.942099
G3bp2	4915.52	-0.0410357	0.131076	0.958473
Gspt1	3721.57	-0.0410213	0.13045	0.967865
Kctd9	938.899	-0.0409929	0.132773	0.946439
Kbtbd8	36.1969	-0.0409789	0.141398	0.908549
Dnajc1	2077.03	-0.0409509	0.136203	0.930477
Bod1	538.818	-0.0409479	0.135635	0.932827
Rad23b	5815.39	-0.0409383	0.134167	0.939781
Epb4.1l3	6219.83	-0.0409172	0.13073	0.964684
Mlkl	538.405	-0.0409137	0.133629	0.942308
Nfatc1	697.699	-0.0409085	0.133719	0.941939
Stk10	547.137	-0.0408842	0.132935	0.945495
Tcf20	2536.99	-0.0408765	0.1316	0.953981
Zfp827	1812.38	-0.0408633	0.130752	0.964135
Map2k3	982.975	-0.0408446	0.13232	0.948979
Ccnl1	2089.35	-0.0408439	0.132686	0.946971
Kcnn3	115.82	-0.040843	0.139176	0.917947
Tmed3	7535.39	-0.0408255	0.137466	0.925288
Cenpp	168.425	-0.0408069	0.137172	0.926676
Ppm1g	2676.71	-0.0407834	0.131727	0.953036
[truncated: 14,609 more rows]

## Sheet: (4) RNA-seq (MT486 GFP VS Cre)
Supplemental Table 4: Gene expression comparing MT486-GFP with MT486-Cre
	baseMean	log2FoldChange (MT486-GFP/MT-Cre)	lfcSE	svalue
Cnn1	173.576	-3.64085	0.40874	2.09343e-11
Acta2	1943.58	-3.53585	0.324654	2.88658e-15
Oas2	105.389	-3.16681	0.469151	4.3687e-07
Ctgf	6214.56	-3.14161	0.319874	5.3873e-12
Tmem171	34.9378	-2.59326	0.691283	0.00272829
Tagln	1801.77	-2.4042	0.288036	1.37882e-07
Gm15867	29.847	-2.26166	0.744461	0.00964479
F830016B08Rik	98.3031	-2.222	0.446187	0.000882761
Oas1g	72.1945	-2.21689	0.519304	0.00253177
Mcam	1154.92	-2.16778	0.403361	0.000552189
Ifi27l2a	141.051	-2.13017	0.448055	0.001714
Oas3	36.1337	-2.09028	0.777903	0.0188311
Myl9	1168.03	-2.0026	0.308703	0.000154403
Serpine1	2937.92	-1.94706	0.307156	0.000286116
Thbs1	16534.1	-1.92758	0.320356	0.000488239
Actg2	55.722	-1.89672	0.555976	0.0123382
Arc	123.852	-1.89417	0.420218	0.00345804
Lurap1l	235.376	-1.87782	0.367132	0.00218343
Sprr1a	786.172	-1.84951	0.316076	0.00123248
Sertad4	209.647	-1.84794	0.353898	0.00201538
Inhba	533.525	-1.78103	0.312996	0.00184116
Oasl2	1286.76	-1.73046	0.434413	0.0102774
Ifi44	1344.11	-1.7189	0.46921	0.0172581
Bst2	4594.99	-1.71857	0.276563	0.00149042
Zbp1	475.638	-1.69783	0.454042	0.0165792
Trim30a	617.344	-1.63645	0.395795	0.0130088
Prelp	236.808	-1.62263	0.481376	0.0245831
Ptgs2	3340.32	-1.60156	0.325633	0.00635713
Thbd	7011.44	-1.59359	0.286995	0.00381021
Fam198b	1520.64	-1.56885	0.27913	0.00417909
Etv4	223.445	-1.56671	0.366841	0.0151906
Ereg	1636.95	-1.55566	0.29897	0.0058373
H2-D1	6368.38	-1.52263	0.336121	0.0144718
Psmb9	56.492	-1.51211	0.620389	0.0606382
Gbp3	693.179	-1.49533	0.381438	0.0236052
Agrn	5914.38	-1.48495	0.299203	0.0116541
Ddx60	92.4495	-1.48192	0.495888	0.0397688
Hbegf	1040.64	-1.47397	0.311574	0.017937
Usp18	997.587	-1.46965	0.396219	0.0307361
Hist1h1a	31.4392	-1.46741	0.824186	0.102222
Hist1h4h	49.399	-1.46188	0.602458	0.0703355
Ccl20	43.2379	-1.44857	0.659524	0.0825674
Lgals3bp	12233.5	-1.41405	0.309835	0.021665
Apol9b	375.505	-1.38852	0.419119	0.0454916
Ifit3	422.875	-1.3857	0.438934	0.0551345
S100g	84.9466	-1.36907	0.515901	0.0798047
H2-Q4	1982.89	-1.36365	0.319167	0.0339747
Gm14005	76.2717	-1.36094	0.496889	0.0771152
Ifit1	1836.49	-1.34834	0.443286	0.0661886
Trim30d	182.101	-1.34391	0.403092	0.0578604
Tslp	146.754	-1.31062	0.395957	0.0675665
S100a7a	71.8653	-1.31001	0.52139	0.0952746
Ankrd1	423.861	-1.30974	0.348758	0.0537745
Rtp4	935.512	-1.30898	0.426516	0.0784595
Tll1	164.216	-1.30218	0.473878	0.0895829
Itga8	31.8743	-1.29112	0.908963	0.151257
Cxcl10	650.984	-1.27938	0.304832	0.0496471
Ifit3b	121.946	-1.27037	0.48581	0.103605
Mndal	136.965	-1.26684	0.449392	0.0966673
Timp3	8229.3	-1.26508	0.360482	0.0757528
Fgd3	1013.37	-1.25643	0.312377	0.0633686
Slc7a11	216.455	-1.23197	0.513471	0.123857
Tuba8	175.165	-1.22806	0.431125	0.111686
H2-T24	142.905	-1.2269	0.411926	0.104982
Psmb8	447.24	-1.21446	0.413535	0.113026
H2-K1	11530.6	-1.21156	0.327433	0.0881937
Iigp1	760.211	-1.21088	0.408642	0.114354
Fam65b	147.828	-1.20636	0.419585	0.117043
Pmaip1	91.6107	-1.19813	0.623231	0.152559
Postn	318.904	-1.19208	0.609982	0.153853
Siglecg	82.6301	-1.18333	0.503051	0.142118
Rsad2	191.43	-1.17748	0.373126	0.118414
Ak4	173.933	-1.17539	0.395769	0.126545
Hmga1	67.5156	-1.17047	0.607701	0.157823
Slfn2	576.353	-1.16899	0.422261	0.139517
Cyr61	12183.6	-1.15044	0.413277	0.143426
AW011738	127.321	-1.10181	0.433468	0.171996
Xaf1	253.954	-1.10018	0.388608	0.164343
Fhdc1	392.311	-1.09312	0.335416	0.160439
Slc7a5	2932.78	-1.08955	0.350357	0.165633
Sdpr	3280.54	-1.06756	0.318782	0.175802
Hmga2	1043.16	-1.06458	0.331917	0.177096
Peg10	1703.88	-1.06302	0.291915	0.174531
Cdkn1a	479.5	-1.05944	0.342646	0.178419
Apol9a	462.673	-1.03601	0.449936	0.188119
Oas1a	239.804	-1.03226	0.446207	0.189534
Csrp1	2798.51	-1.0201	0.315589	0.190953
Fosl1	74.4957	-1.01365	0.585983	0.199439
Ier5	2154.74	-1.0133	0.287207	0.195202
Samd4	743.835	-1.00907	0.307138	0.198025
Synj2	114.598	-1.00563	0.489924	0.202267
Cav1	4611.48	-1.00401	0.295666	0.200858
Nexn	283.073	-0.991895	0.375002	0.20655
Calcrl	84.536	-0.970008	0.546499	0.215123
Irf7	453.69	-0.961794	0.430362	0.218022
Aif1l	392.07	-0.954222	0.421806	0.219493
Tpm2	2780.16	-0.949318	0.286289	0.22698
Col12a1	7054.34	-0.941784	0.435722	0.223932
Irgm1	1512.8	-0.93772	0.372729	0.225454
Tap1	1229.15	-0.929219	0.328978	0.239038
Il13ra2	352.432	-0.918555	0.440278	0.228506
Plk2	1916.21	-0.908977	0.286314	0.26142
Myc	1985.87	-0.908198	0.287036	0.262876
Lif	964.273	-0.905894	0.301517	0.256993
Etv5	166.461	-0.897905	0.502418	0.23456
Skil	1058.28	-0.886316	0.301837	0.285388
Mical2	3956.1	-0.886241	0.296164	0.290776
Klf5	89.836	-0.886196	0.550482	0.236057
Slfn8	744.386	-0.884067	0.335624	0.271512
Ifi203	574.104	-0.882395	0.467093	0.245007
Epha2	1702.85	-0.881038	0.374834	0.259955
Ccl5	626.442	-0.880107	0.379639	0.258479
Nt5e	424.235	-0.871389	0.380638	0.268652
H2-T23	969.375	-0.871193	0.342814	0.284024
Odc1	434.079	-0.859355	0.381627	0.282652
Maff	565.333	-0.856559	0.358773	0.298658
Hap1	165.574	-0.852611	0.429051	0.270086
Polr2l	139.617	-0.849637	0.501942	0.25401
Actn1	6834.71	-0.839596	0.294619	0.328102
F3	5286.55	-0.837913	0.361055	0.308915
Tmeff2	217.5	-0.837221	0.418449	0.292106
Tnc	3006.48	-0.835138	0.327115	0.320472
Sulf1	685.178	-0.822981	0.374698	0.311507
Ddah1	1231.7	-0.822435	0.358909	0.319197
Igsf9	153.055	-0.807261	0.674017	0.251005
Htr2a	430.301	-0.798279	0.346957	0.331938
Hmgn5	322.672	-0.794224	0.393851	0.324276
Coro1c	2013.83	-0.792502	0.304179	0.362038
Vgll3	2518.48	-0.784042	0.404682	0.325551
Tnfaip3	1704.66	-0.77875	0.313663	0.37149
Eno1b	109.622	-0.776943	0.614211	0.279897
Trim12c	500.746	-0.760844	0.338988	0.372649
Klra2	87.0579	-0.759138	0.628936	0.289442
Phf11d	303.924	-0.753608	0.487871	0.32174
Scx	235.428	-0.751745	0.456512	0.32683
Rbm38	264.145	-0.750625	0.405002	0.339633
Gbp7	728.589	-0.739345	0.392951	0.352271
Gm4951	122.026	-0.738783	0.783356	0.267214
Bok	137.429	-0.738593	0.55331	0.312797
Klhl23	415.973	-0.737816	0.348728	0.37964
Helz2	3460.72	-0.737352	0.314792	0.400007
Flna	42649.9	-0.736105	0.344552	0.386497
Rap1gap2	104.496	-0.735269	0.559724	0.314078
Sgk1	1936.13	-0.734183	0.303884	0.416156
Actn4	9316.32	-0.733354	0.321665	0.396656
Rrp12	329.508	-0.715426	0.37292	0.385365
Spata5l1	97.215	-0.708953	0.594605	0.316648
Emp1	5057.74	-0.705775	0.453207	0.346016
Gbp2	695.306	-0.703072	0.381744	0.387633
Parp14	1758.01	-0.698799	0.311866	0.439614
Cpt1a	3635.09	-0.688623	0.315345	0.449335
Nav2	857.581	-0.687828	0.399013	0.388766
Cdc6	329.677	-0.686835	0.450958	0.3668
Epha4	604.172	-0.684114	0.491491	0.342188
Nr4a1	214.644	-0.679761	0.540176	0.33451
Filip1l	2652.31	-0.6792	0.340186	0.431602
Ccne2	150.321	-0.664584	0.510516	0.351027
Mx2	154.966	-0.663103	0.516419	0.348534
Crim1	8111.36	-0.66017	0.381071	0.422412
Smad7	939.655	-0.657972	0.362656	0.432617
Palld	5226.91	-0.655713	0.317918	0.477681
Angptl2	2145.74	-0.6499	0.473808	0.376158
Ccrn4l	1398.23	-0.648137	0.344398	0.459688
Palm2	418.586	-0.647702	0.364587	0.440602
Lrrc8c	692.854	-0.633081	0.394539	0.430583
Mybl2	311.468	-0.631404	0.439726	0.402216
Uchl1	143.962	-0.628465	0.543166	0.363233
Gprc5a	795.381	-0.628337	0.427851	0.415103
Dstn	4898.78	-0.627988	0.377199	0.448377
Mcm5	2084.13	-0.623862	0.377927	0.452191
Fam162a	1316.66	-0.622346	0.370641	0.457829
Adar	2870.04	-0.622298	0.305912	0.513223
Pkp2	199.753	-0.619379	0.452655	0.405492
Csrnp1	238.85	-0.618958	0.566454	0.355975
Rangap1	2293.91	-0.611419	0.358729	0.478554
Lmod1	471.513	-0.610357	0.403073	0.442565
Acot7	787.601	-0.605608	0.36769	0.475928
Fam129b	7186.77	-0.583709	0.324108	0.518727
Tnfrsf12a	1958.4	-0.582233	0.347755	0.50686
B2m	32435.2	-0.58096	0.369571	0.493833
Ccnd1	1810.05	-0.574368	0.395007	0.476805
Bcat1	769.59	-0.570198	0.363333	0.503642
Ifi204	1126.15	-0.5644	0.426148	0.460612
Klf4	1269.06	-0.563696	0.400297	0.481157
Pik3cb	605.733	-0.563434	0.356335	0.510056
Cd44	3933.11	-0.561973	0.458834	0.437626
Gpr176	1451.71	-0.559057	0.403369	0.482018
Raph1	2101.25	-0.553256	0.336775	0.525718
Pim1	731.746	-0.543601	0.382686	0.505255
Hmga2-ps1	276.135	-0.538944	0.466575	0.450289
Msn	12614.4	-0.536162	0.32557	0.536403
Dtna	171.57	-0.535052	0.535326	0.414048
Mybl1	238.204	-0.531663	0.551212	0.409791
Dusp8	379.052	-0.527863	0.425452	0.487145
Adarb1	659.939	-0.527382	0.368428	0.517943
Tiam1	922.474	-0.520353	0.34567	0.532617
Eml6	298.101	-0.51981	0.452515	0.472394
Sema3a	759.343	-0.514666	0.493671	0.447415
Rassf3	595.168	-0.505861	0.396512	0.514796
Atf3	234.12	-0.504323	0.655717	0.381944
Orc1	184.38	-0.50284	0.551013	0.424472
Dpysl3	1651.08	-0.502096	0.361899	0.531094
Serpinb9b	216.998	-0.502085	0.580843	0.41086
Ptx3	25508.1	-0.50171	0.561291	0.420342
Rnaseh2c	369.545	-0.496311	0.441176	0.495485
Smoc1	552.105	-0.49475	0.818187	0.340901
Ptchd4	572.881	-0.490557	0.414209	0.511645
Tjp2	390.285	-0.490179	0.46792	0.480293
Nes	1992.41	-0.484047	0.473668	0.479425
Nop56	1423.78	-0.48341	0.379854	0.528798
Wisp1	462.05	-0.481866	0.571006	0.426518
Vcl	12299	-0.472245	0.423245	0.515579
Ybx3	3409.67	-0.471825	0.497932	0.471505
Tubb6	3882.26	-0.465276	0.436691	0.509258
Slfn9	1382.42	-0.463035	0.477663	0.490505
Ifi202b	2239.29	-0.461903	0.524382	0.461533
Tnfrsf11b	324.732	-0.453389	0.604889	0.425497
Adamts5	8134.72	-0.451694	0.5314	0.464279
Recql4	362.544	-0.445201	0.850272	0.349782
Nlrc5	1614.11	-0.439216	0.432968	0.52029
Il6	1606.56	-0.432584	0.366469	0.551289
Pdlim7	1730.58	-0.429186	0.349889	0.560691
Ddx58	2935.99	-0.428132	0.385881	0.544658
Myh9	23594.6	-0.427619	0.33075	0.571912
Cav2	1539.18	-0.42674	0.351763	0.55926
Mafk	652.31	-0.420551	0.5973	0.443541
Fam131b	900.617	-0.415318	0.37252	0.554201
Celf4	479.509	-0.407613	0.433451	0.530329
Btg2	716.946	-0.4067	0.434575	0.529565
Higd1a	483.774	-0.404212	0.536489	0.488827
Fxyd5	321.986	-0.401783	0.709847	0.407648
Shmt2	1967.89	-0.39816	0.368841	0.561403
Itga5	6696	-0.397429	0.716401	0.406572
Lox	52462	-0.392643	0.575813	0.469716
Egln1	1910.78	-0.391016	0.420957	0.53867
Tor3a	1200.27	-0.387104	0.426388	0.537915
Slpi	1144.08	-0.372896	0.607893	0.463367
Slc2a1	2479.93	-0.369387	0.508605	0.51401
Igfbp7	8895.82	-0.357684	0.721275	0.421379
Pgk1	433.919	-0.355143	0.556639	0.498774
Stat1	1677.81	-0.353445	0.391131	0.563532
Exosc6	354.297	-0.334006	0.549787	0.508457
Peak1	3518.1	-0.330962	0.421153	0.555652
Fbln5	1567.08	-0.325221	0.632354	0.473283
Haus8	324.506	-0.32391	0.601273	0.49134
Bdnf	1553.3	-0.323758	0.401125	0.567042
Chaf1a	1388.91	-0.323006	0.415092	0.559977
Itprip	1152.4	-0.308024	0.47132	0.54093
Tnk2	4688.92	-0.305633	0.344393	0.592718
Dusp1	1391.36	-0.301285	0.463757	0.546139
Fhl1	392.268	-0.300244	0.631713	0.485448
Nolc1	2464.72	-0.29594	0.376294	0.584805
Errfi1	5718.17	-0.290494	0.349153	0.594021
Tagln2	7085.66	-0.288544	0.48228	0.543173
Mcm3	2009.98	-0.288522	0.443434	0.556377
Hspa1b	468.106	-0.286283	0.430183	0.566341
Irx1	1160.64	-0.284548	0.482845	0.543917
Ehbp1l1	2222.02	-0.283565	0.353139	0.59337
Rcc1	537.576	-0.27726	0.408833	0.574663
Ldlrad4	297.389	-0.275353	0.467068	0.552019
Anln	3168.7	-0.275323	0.424995	0.569137
Cltb	558.699	-0.272963	0.479882	0.54688
Ppa1	849.938	-0.267447	0.468555	0.553475
Wdr1	5166.4	-0.25863	0.361071	0.595316
Prkab2	391.727	-0.255036	0.449342	0.565642
Cdc42ep3	625.024	-0.254467	0.741774	0.454081
Hsph1	2154.97	-0.250851	0.329723	0.607344
Gpatch4	485.836	-0.250823	0.393719	0.586136
Tmsb4x	6552.38	-0.250276	0.443382	0.567742
Herc6	469.191	-0.249172	0.38478	0.589439
AI607873	211.249	-0.242928	0.634877	0.50445
Ripk2	780.692	-0.242327	0.355852	0.600438
Pdlim5	4519.34	-0.242094	0.330129	0.611035
Fez1	318.641	-0.23692	0.546349	0.53489
Tfrc	4958.32	-0.236712	0.408591	0.58414
Dhfr	482.176	-0.233188	0.424377	0.57808
Hpse	313.457	-0.226919	0.477395	0.558541
Fbln2	57860.9	-0.226905	0.384569	0.592065
Bop1	1078.83	-0.226329	0.324589	0.615268
Sap18	755.477	-0.225958	0.405717	0.586799
Bcar1	4654.84	-0.225265	0.349622	0.604847
Ldha	11035.8	-0.224368	0.329521	0.614667
Grk5	251.569	-0.223811	0.388877	0.590754
Hspa4l	522.568	-0.223362	0.349159	0.605472
Cnnm4	357.166	-0.220639	0.470933	0.564941
Ackr3	7319.89	-0.217318	0.334357	0.614065
Lyar	612.953	-0.217246	0.380261	0.597247
Cfb	321.397	-0.216436	0.434255	0.577399
Gins2	491.705	-0.216106	0.38116	0.596605
Zyx	7624.29	-0.214428	0.313792	0.621192
Dnmt1	3782.37	-0.211486	0.294304	0.630915
Ddx21	2639.12	-0.209091	0.303983	0.626966
Rbpj	1297.5	-0.209088	0.298055	0.629231
Nipal1	476.674	-0.205913	0.339853	0.613462
Ahr	656.739	-0.204093	0.297828	0.629794
Lonrf3	73.475	-0.204078	0.509666	0.552748
Tpm1	19613.3	-0.203526	0.287193	0.635883
Parp9	1374.46	-0.203285	0.333466	0.615867
Cnn2	5764.54	-0.202535	0.289115	0.63479
Ngf	298.954	-0.198432	0.350974	0.609812
Sema3c	6552.95	-0.19819	0.352533	0.607963
Oas1b	279.625	-0.197628	0.351814	0.609197
Aunip	145.308	-0.194684	0.37778	0.601073
Slco4a1	145.137	-0.194678	0.420159	0.58746
Hn1	1621.02	-0.194398	0.29374	0.63369
Tsc22d2	2805.57	-0.193647	0.258291	0.659403
Fyn	1171.9	-0.193412	0.269345	0.65056
Ero1l	1250.86	-0.191806	0.336949	0.61706
Pmepa1	1253.39	-0.191152	0.263639	0.656991
Irgm2	637.543	-0.191108	0.336209	0.617654
Mcm2	2238.77	-0.191013	0.283944	0.639126
Rab23	852.122	-0.190943	0.273562	0.647512
Ankrd50	1911.02	-0.189944	0.271629	0.64955
Melk	837.062	-0.189469	0.291861	0.63697
Ifih1	629.188	-0.189449	0.35025	0.612857
Snrpa1	376.836	-0.18909	0.289502	0.638051
Med27	246.068	-0.188114	0.319917	0.622359
Igtp	376.991	-0.187953	0.292519	0.636427
Lims2	63.9552	-0.184992	0.418297	0.588781
Fam107b	986.319	-0.184956	0.320706	0.62294
Iqgap3	1759.26	-0.1849	0.304885	0.630355
Ncam1	1958.37	-0.184465	0.333849	0.618839
Ier3	2455.53	-0.1843	0.25836	0.662254
Masp1	2441.14	-0.184218	0.282357	0.642842
Mthfd1l	695.7	-0.184164	0.27411	0.649042
Map6	850.253	-0.183991	0.271107	0.651565
Hspbap1	265.308	-0.183866	0.29198	0.637511
Prc1	1832.12	-0.181949	0.271338	0.652564
Stom	2248.29	-0.180996	0.285818	0.641258
Amotl2	14340.5	-0.179952	0.241734	0.678845
Il1rn	5221.87	-0.179245	0.257474	0.665521
Rrp9	373.445	-0.178378	0.275393	0.650055
Myl12a	6977.56	-0.178003	0.258131	0.665058
Eif5a	3646.43	-0.177907	0.269201	0.655527
Slc25a45	264.266	-0.177648	0.280344	0.646484
Prim1	525.996	-0.175892	0.282486	0.644932
Plod1	4507.62	-0.174555	0.283513	0.644412
Zfp367	705.183	-0.174543	0.258724	0.665983
Polr1e	273.639	-0.174187	0.277505	0.648534
Gsto1	1612.28	-0.173976	0.289324	0.640195
Ruvbl2	846.408	-0.173959	0.260073	0.663194
Whsc1	2404.98	-0.172501	0.245454	0.676698
Tcf19	802.474	-0.17244	0.256675	0.668272
Itpripl2	14860.8	-0.17073	0.260881	0.664128
Samd9l	2629.02	-0.170578	0.235764	0.691942
Col8a1	3617.13	-0.170179	0.266797	0.658923
Tgfb1i1	1161.55	-0.170155	0.239105	0.686345
Pls3	6830.16	-0.169125	0.226578	0.703653
Vars	3509.76	-0.168576	0.232491	0.697343
Heatr1	886.574	-0.168133	0.243572	0.681804
Mrpl57	545.069	-0.167434	0.249101	0.674083
Dbf4	1046.39	-0.166922	0.251324	0.67276
Eif2ak2	2077.92	-0.164844	0.240582	0.686752
Exosc1	356.575	-0.164419	0.251355	0.673202
Unc5b	3954.71	-0.163805	0.264326	0.662724
Cdca7	442.44	-0.163536	0.247497	0.67756
Zdhhc2	115.062	-0.163259	0.286763	0.645451
Gstt1	515.012	-0.16315	0.249969	0.674522
Syk	249.02	-0.162245	0.257918	0.670082
Slc7a1	1956.65	-0.162209	0.245727	0.680964
Fbxw17	561.419	-0.162131	0.235719	0.695052
Trip13	442.58	-0.16193	0.260105	0.667817
Klhl21	1015.19	-0.161341	0.232554	0.698852
Ppat	607.507	-0.16115	0.240241	0.689568
Plaur	679.344	-0.160899	0.264164	0.663662
Gm11974	159.937	-0.160773	0.268241	0.660834
Cirh1a	1099.56	-0.160683	0.230155	0.701456
Tbl3	845.721	-0.160165	0.232532	0.699227
Rrm2	815.933	-0.159797	0.24938	0.676265
Hras	734.563	-0.159728	0.243734	0.684297
H2afj	701.974	-0.159051	0.241325	0.689169
Topbp1	3503.16	-0.158691	0.22626	0.706176
Pml	1929.6	-0.158615	0.222746	0.711095
Cdc45	376.283	-0.158581	0.248639	0.677989
Esd	2155.02	-0.158578	0.232255	0.699974
Cmpk2	72.2449	-0.157738	0.307839	0.632585
Phlda3	676.372	-0.157511	0.239038	0.692334
Lrrfip1	2611.09	-0.157304	0.228852	0.704016
Mdn1	1965.98	-0.156843	0.250027	0.677129
Aurka	890.438	-0.156479	0.243946	0.685529
Umps	976.251	-0.156479	0.237216	0.695436
Ipo5	4638.13	-0.156028	0.217835	0.721423
Emd	1470.94	-0.155655	0.230456	0.702559
Mnda	151.75	-0.155106	0.280264	0.652065
Exo1	281.009	-0.154914	0.248937	0.679271
Wdhd1	610.062	-0.154221	0.244625	0.68512
Cdca7l	224.671	-0.153795	0.245432	0.684709
Tuba1c	514.528	-0.15339	0.240002	0.692725
Zfhx3	1350.07	-0.153239	0.245704	0.68347
Ajuba	1786.55	-0.152835	0.213254	0.730137
Parp12	1185.58	-0.152541	0.224881	0.710055
Cdca5	401.461	-0.152376	0.24258	0.689966
Dhx29	551.974	-0.152363	0.224074	0.712128
Ccne1	491.459	-0.152338	0.228022	0.70546
Spry2	983.138	-0.152257	0.223612	0.713153
4930579G24Rik	359.088	-0.151647	0.241363	0.691549
Prim2	276.997	-0.151615	0.242573	0.690363
Rad51	627.676	-0.150651	0.229011	0.70474
Rrm1	3777.61	-0.150641	0.221857	0.716851
Ccl7	1138.92	-0.149172	0.227797	0.707244
Nop9	699.409	-0.149148	0.218106	0.723969
Ly75	1095.01	-0.149122	0.237299	0.698099
Fermt2	2818.83	-0.149075	0.217459	0.724599
Ppme1	1079.87	-0.14868	0.211237	0.733118
Dtl	641.325	-0.14866	0.22364	0.714171
Foxm1	2638.58	-0.148297	0.21872	0.723653
Glipr1	493.724	-0.148143	0.235271	0.699601
Csf1	14576	-0.14774	0.241344	0.693893
Spata13	72.6459	-0.147724	0.26789	0.664594
Slit2	712.663	-0.147529	0.228196	0.707598
Exosc2	458.154	-0.147267	0.220062	0.721744
Zbtb18	347.45	-0.147085	0.225437	0.71247
Ifitm3	10535.6	-0.146918	0.205649	0.744143
Cox18	293.188	-0.146889	0.226886	0.709357
Ddx27	971.766	-0.146739	0.209836	0.736323
Nelfb	2131.28	-0.146657	0.208629	0.738888
Dtymk	814.233	-0.146601	0.217473	0.725537
Ppp1r14b	671.666	-0.146128	0.226675	0.709706
Nmt2	1114.06	-0.145495	0.207441	0.741404
Ctla2a	278.377	-0.145242	0.245533	0.688367
Tap2	985.954	-0.145159	0.225115	0.713493
Zmynd19	311.648	-0.145021	0.230927	0.704378
Dpf1	121.335	-0.144675	0.250922	0.680542
Rps6ka4	2100.42	-0.144169	0.207827	0.741127
Wisp2	9926.46	-0.144087	0.217094	0.72616
Cd109	1465.05	-0.14401	0.234461	0.701825
Gatad2a	2261.7	-0.144005	0.206351	0.744414
Shcbp1	937.871	-0.143841	0.213319	0.732231
Spire1	271.155	-0.143717	0.22463	0.714846
Zmat3	1091.97	-0.14342	0.208733	0.739732
Endod1	989.36	-0.143252	0.218877	0.725225
Wee1	538.75	-0.143192	0.211828	0.734292
Ergic1	6942.13	-0.142709	0.210272	0.737183
Ifi35	642.845	-0.14202	0.215662	0.730438
Srf	1558.76	-0.141801	0.208943	0.740292
Tspo	1571.37	-0.14172	0.20661	0.745223
2900026A02Rik	1333.54	-0.140752	0.200908	0.756523
Trim16	274.043	-0.140029	0.220986	0.72302
Sipa1l1	1725.9	-0.139871	0.19903	0.759672
Cdca8	684.28	-0.138708	0.215272	0.731636
Ddx39	1166.5	-0.138601	0.20443	0.750744
Mastl	572.293	-0.138428	0.215696	0.731337
Dhx58	491.124	-0.138404	0.223517	0.719482
Relt	127.589	-0.137944	0.240958	0.697722
Phc2	1929.04	-0.137397	0.206844	0.746825
Srm	1024.53	-0.137071	0.208772	0.743327
Unc13c	57.6158	-0.136901	0.250366	0.683884
Rock2	1413.68	-0.136802	0.195906	0.76776
Znhit2	280.433	-0.136484	0.218916	0.72647
Cited2	2992.06	-0.136431	0.206456	0.748407
Rassf1	1062.39	-0.136389	0.198358	0.762741
Gbp2b	171.545	-0.136243	0.225674	0.715852
Fst	1462.22	-0.13557	0.210602	0.740012
Eif2b3	246.792	-0.13534	0.21404	0.734
E2f8	382.061	-0.135221	0.211674	0.738039
Ranbp1	1359.75	-0.134509	0.208243	0.745491
Tatdn2	1300.09	-0.134501	0.199982	0.760387
Blm	446.436	-0.134249	0.208081	0.746559
Gsg2	215.986	-0.133645	0.217656	0.730738
Inafm2	823.692	-0.133539	0.197649	0.765732
Ddx24	2239.44	-0.132978	0.197861	0.765505
Krt80	177.368	-0.132943	0.226484	0.716519
Il1rl1	3141.36	-0.132827	0.208597	0.746026
Rrp8	935.176	-0.132741	0.203369	0.754792
A930015D03Rik	72.5542	-0.13271	0.238224	0.701087
Metrnl	1173.74	-0.132532	0.207749	0.747882
Ilk	2302.82	-0.132281	0.192201	0.777392
Akt3	793.472	-0.131974	0.201352	0.75847
Lmnb2	797.105	-0.131836	0.199445	0.762508
Gart	1631.2	-0.131732	0.193585	0.774271
Hells	828.391	-0.1314	0.20278	0.757013
Lin54	859.199	-0.131188	0.206284	0.750486
Phlda1	1576.12	-0.131071	0.199516	0.763206
Crybg3	278.618	-0.130927	0.214073	0.736035
Atp10a	986.208	-0.130722	0.204362	0.754294
Rbl1	635.926	-0.130704	0.199582	0.763438
Ppbp	2110	-0.130361	0.219134	0.729532
Racgap1	2452.36	-0.130238	0.200056	0.762274
Krt19	60.7409	-0.130077	0.237284	0.703289
Eno3	266.919	-0.129999	0.206342	0.751257
Dnajb4	1728.6	-0.129931	0.199309	0.763901
Dnph1	331.318	-0.129857	0.208275	0.748145
AI839979	90.2257	-0.129766	0.224724	0.720779
F2r	2894.33	-0.129765	0.205099	0.753037
Rfc4	257.518	-0.128869	0.207738	0.749451
Tex30	240.237	-0.128638	0.208926	0.74709
Clspn	658.7	-0.128534	0.20011	0.762974
Aen	245.344	-0.128315	0.213399	0.737754
Gtse1	745.318	-0.128185	0.202232	0.758229
Nif3l1	400.289	-0.127971	0.197571	0.76865
Gjb4	56.3855	-0.12795	0.238302	0.702192
Tmed5	3092.65	-0.127894	0.198172	0.767088
Eif3b	4366.85	-0.127773	0.190005	0.782013
Myl6b	166.707	-0.127762	0.212231	0.740571
Dkc1	865.854	-0.127753	0.194059	0.775321
Ogfod1	861.008	-0.127397	0.190279	0.781816
Mcm10	627.299	-0.127392	0.199404	0.764361
Nup85	1182.82	-0.127133	0.192552	0.778616
Mphosph10	632.707	-0.127083	0.194839	0.773636
Nomo1	3788.59	-0.126149	0.199062	0.766638
Tfdp1	1888.04	-0.125868	0.190717	0.781223
Ifrd1	835.607	-0.125835	0.195715	0.772571
Lmna	7826.18	-0.125741	0.185611	0.790156
Atic	1510.01	-0.125677	0.190026	0.782601
Apln	1023.71	-0.125614	0.188696	0.78454
4933404O12Rik	256.707	-0.125215	0.199774	0.765277
Mars2	177.816	-0.125163	0.207062	0.751513
Msrb3	2784.07	-0.125142	0.184089	0.794617
Gm2115	714.79	-0.125103	0.205056	0.755041
Arhgap36	46.9059	-0.125046	0.229676	0.714509
Adamts6	317.308	-0.124756	0.210903	0.744684
Rcc2	3699.02	-0.124538	0.18596	0.789608
Galnt15	43.622	-0.124507	0.232103	0.710402
L3mbtl2	591.167	-0.124094	0.190207	0.782797
Wdr46	554.24	-0.123796	0.192977	0.779223
Ddx20	605.241	-0.123789	0.189948	0.783575
Nop16	416.713	-0.123417	0.196879	0.771062
Dusp4	180.237	-0.123158	0.203201	0.759193
Bzw2	699.178	-0.123058	0.188739	0.785497
Frmd4a	1073.67	-0.122755	0.183587	0.796177
Kif4	1274.5	-0.122578	0.191423	0.781421
Fam188a	720.157	-0.122317	0.188825	0.785688
Dnajc2	468.512	-0.122292	0.195461	0.774692
Spc25	549.313	-0.122281	0.196964	0.771495
Hccs	1187.64	-0.122227	0.184351	0.79514
Ank1	109.089	-0.122003	0.209441	0.749191
Kank3	142.879	-0.121985	0.207406	0.752023
Hipk2	780.386	-0.121948	0.200114	0.766412
Prkg2	164.875	-0.121531	0.20528	0.756768
Gdnf	1376.67	-0.121523	0.181161	0.800882
Noc2l	1162.56	-0.121451	0.182782	0.79822
Lrig1	2987.94	-0.121135	0.195142	0.776154
Ddias	343.83	-0.120941	0.200204	0.766863
Col4a1	2371.42	-0.120932	0.196735	0.772785
Cep170	2414.68	-0.120134	0.17813	0.807546
Sp100	150.21	-0.119784	0.207559	0.752531
Mak16	841.416	-0.119753	0.186346	0.791784
Nek2	671.444	-0.119753	0.195919	0.774902
Zfp365	433.773	-0.119667	0.198573	0.770409
Mars	1746.59	-0.11957	0.181401	0.801536
Bub1	945.587	-0.119399	0.188437	0.787198
Cdt1	872.575	-0.119326	0.187703	0.788131
Slc6a17	1901.88	-0.119038	0.200867	0.766186
Fscn1	12592.4	-0.119019	0.186641	0.791244
Usp54	870.611	-0.118265	0.184439	0.79652
Carhsp1	2323.58	-0.118241	0.191252	0.783381
Hist1h2be	44.1317	-0.118073	0.217864	0.734876
9130008F23Rik	213.159	-0.117792	0.1928	0.780826
Fam118a	669.457	-0.117711	0.181927	0.80121
P4ha3	441.155	-0.117659	0.204561	0.758952
Plk4	858.057	-0.117601	0.188312	0.787945
Gja4	46.8491	-0.117488	0.217438	0.735746
Cdsn	751.193	-0.117457	0.198724	0.770627
Zfp593	143.317	-0.117452	0.199875	0.769092
Spry4	62.486	-0.117206	0.211041	0.748669
Fen1	994.759	-0.117015	0.185976	0.794267
Knstrn	853.927	-0.117012	0.189168	0.786822
Sprr2g	37.0762	-0.116712	0.218177	0.735166
Ifit2	970.23	-0.116606	0.189712	0.786257
Pa2g4	2116.85	-0.116456	0.183829	0.798052
Nsun2	2044.78	-0.11626	0.179841	0.806156
Ugdh	3770.13	-0.116178	0.184165	0.797374
Ccdc137	500.393	-0.115869	0.181561	0.802993
Plac8	4348.76	-0.115737	0.190403	0.785116
Myh10	3562.92	-0.115581	0.174745	0.816745
Nuf2	585.158	-0.115302	0.190255	0.785878
Tnfrsf23	1244.04	-0.115299	0.186616	0.793387
Gbp6	714.754	-0.114768	0.180006	0.806311
Parpbp	305.639	-0.114579	0.190367	0.786067
Pitpnm2	526.736	-0.114539	0.181944	0.80251
Trim34a	103.046	-0.114007	0.198862	0.771278
Tln1	16459.9	-0.113899	0.171412	0.823829
Nxt1	347.986	-0.113687	0.188527	0.788872
Pgam1	325.995	-0.113677	0.194461	0.780027
Pla2g16	128.808	-0.113455	0.196203	0.777597
Anxa3	3831.5	-0.113441	0.172691	0.820823
Hsp90aa1	1989.97	-0.113427	0.177111	0.812331
Ifi47	163.336	-0.113402	0.198937	0.771711
Fam111a	2152.12	-0.113292	0.182577	0.801699
Trmt61a	217.356	-0.113211	0.188681	0.788688
Setd6	226.931	-0.113124	0.190962	0.785307
Mlkl	540.821	-0.112506	0.182969	0.801373
Trmt6	605.505	-0.112457	0.178985	0.808613
Htra2	958.329	-0.112385	0.177211	0.812477
Ccdc92	142.589	-0.111888	0.195235	0.779626
Ska3	469.568	-0.111882	0.183765	0.799892
Fam46b	480.125	-0.1117	0.180558	0.806621
H2-T22	50.3439	-0.111658	0.205519	0.759911
Fat1	13874.2	-0.111605	0.185851	0.796349
Efnb2	3612.41	-0.111567	0.17626	0.815344
Gsn	5953.82	-0.111552	0.169381	0.829548
Ifrd2	399.171	-0.111418	0.179869	0.807699
Nol10	390.869	-0.111312	0.179751	0.807852
Irf2bpl	1885.51	-0.111192	0.176646	0.814064
Ppm1g	2655.13	-0.110938	0.172173	0.823314
Agap3	1650.33	-0.110937	0.171085	0.825736
Dgkh	89.4392	-0.110823	0.196445	0.777801
Stc1	1279.57	-0.110681	0.177319	0.812912
Fancd2	389.968	-0.110604	0.186347	0.796005
Dut	871.63	-0.11057	0.183984	0.800058
Noc4l	637.516	-0.110525	0.178395	0.810416
Nfatc2ip	211.748	-0.110224	0.184113	0.799726
Cux1	1243.65	-0.109927	0.170872	0.826984
Nol9	1018.4	-0.109847	0.171846	0.824597
Twist2	313.896	-0.109651	0.190016	0.787759
Kif20a	1969.76	-0.109626	0.177219	0.813634
Gbp4	48.4913	-0.109611	0.203391	0.764591
Fam101b	178.427	-0.109377	0.188827	0.790883
Mprip	3844.96	-0.109245	0.17018	0.829066
Orc2	536.337	-0.109191	0.177791	0.812622
Adm	303.664	-0.10892	0.188993	0.790702
Trim14	55.3195	-0.108762	0.203233	0.765959
Smtn	2322.08	-0.108419	0.16927	0.831216
Pxdc1	156.744	-0.108065	0.186021	0.797204
Tmem238	57.3755	-0.108003	0.199184	0.773424
D830031N03Rik	1105.02	-0.107904	0.170755	0.828337
Pola2	852.6	-0.107893	0.176371	0.816466
Irx2	717.173	-0.107881	0.171623	0.825987
Larp1b	183.541	-0.107837	0.188832	0.792143
Apbb1ip	674.225	-0.107837	0.173517	0.821485
Rnf126	961.938	-0.107611	0.170846	0.828092
Myl6	1323.15	-0.1076	0.168553	0.833197
Slc25a25	642.777	-0.107593	0.171897	0.825358
Dlgap5	962.847	-0.106945	0.177935	0.813202
Sh3kbp1	625.207	-0.10676	0.173832	0.821353
Cep55	705.624	-0.106655	0.179058	0.810713
Tdrkh	163.365	-0.106458	0.183879	0.802024
Incenp	2086.65	-0.106339	0.1757	0.818262
Nuak2	420.994	-0.106171	0.176288	0.817437
Pbk	594.236	-0.105887	0.182569	0.80506
N6amt2	351.054	-0.105881	0.179413	0.810267
Clic4	8072.73	-0.105741	0.17313	0.823572
Jade1	1664.09	-0.105208	0.169907	0.831098
Irf9	1538.79	-0.105113	0.170215	0.830386
Gata2	1055.47	-0.105012	0.170566	0.829788
Cep128	206.999	-0.104937	0.184121	0.802348
Itgav	4519.85	-0.104828	0.176545	0.817575
Cebpd	4186.5	-0.104662	0.16984	0.831334
Irs2	1252.08	-0.104582	0.174292	0.821221
Nedd9	448.486	-0.104568	0.175498	0.819078
Trim56	840.493	-0.104286	0.167867	0.836694
Slc3a2	4451.61	-0.104085	0.172771	0.824724
Gnb4	338.76	-0.103893	0.17525	0.819484
Otud1	184.593	-0.103477	0.182146	0.80693
Bpnt1	317.409	-0.10331	0.176742	0.81785
Eme1	275.228	-0.103206	0.178526	0.81349
Tlr7	270.418	-0.103191	0.183702	0.803634
E2f1	1120.82	-0.102818	0.168678	0.83502
Diap3	767.059	-0.102693	0.17193	0.827724
Plk3	130.877	-0.102656	0.181499	0.808005
Tk1	656.463	-0.10261	0.174912	0.820424
Tpx2	3056.93	-0.102595	0.171164	0.829428
Ces2g	253.555	-0.102398	0.182851	0.805531
Rin1	1133.76	-0.101738	0.166564	0.841516
Dctpp1	257.367	-0.101425	0.178143	0.815485
Gprin3	40.359	-0.101401	0.197981	0.779021
Prpf4	1008.84	-0.101266	0.16561	0.843771
Txnrd1	3992.53	-0.101252	0.166546	0.841827
Dlc1	2559.62	-0.101239	0.169177	0.834455
Gnl1	2076.28	-0.101211	0.166824	0.840889
Me2	1025.53	-0.10076	0.168202	0.837024
Dio3	848.027	-0.10074	0.178458	0.815061
Uhrf1	1505	-0.100678	0.169267	0.834568
Fmod	288.911	-0.100581	0.18378	0.804903
Chpf	4617.05	-0.100487	0.172247	0.82797
Apobr	108.008	-0.100397	0.182862	0.806466
Rhbdd1	790.654	-0.100302	0.174802	0.822012
Nol8	521.993	-0.100154	0.166504	0.842754
Sass6	254.981	-0.0999851	0.175947	0.819619
Abcf2	2317.18	-0.0996525	0.163974	0.846939
Tyms	966.719	-0.0996226	0.170434	0.832154
Pprc1	2579.46	-0.0994866	0.16299	0.849326
Ube2c	809.89	-0.0991959	0.172682	0.827478
Hprt	953.342	-0.0990302	0.168973	0.836362
Brca2	701.986	-0.0990289	0.171332	0.830743
Cct3	3950.99	-0.0990198	0.163146	0.849044
Tuba1b	893.56	-0.0989096	0.164991	0.845173
Cdc34	749.973	-0.0988377	0.171748	0.829668
Map2k3	1008.46	-0.0987781	0.166085	0.84367
0610011F06Rik	248.408	-0.0982944	0.170599	0.832503
Fblim1	743.529	-0.0981237	0.163426	0.848665
Fendrr	50.3219	-0.0980973	0.18934	0.795487
Plk1	1007.96	-0.0978277	0.172557	0.82858
Pvr	845.826	-0.0978201	0.172496	0.828702
Cspg4	1429.34	-0.0978166	0.174773	0.823055
Actr3	2152.08	-0.0977594	0.169105	0.836583
Cxcl2	395.682	-0.0977566	0.172973	0.827355
Ciapin1	1066.21	-0.0976342	0.164359	0.846842
Ascc3	1576.55	-0.0976074	0.160798	0.856573
Samhd1	2287.15	-0.097579	0.160621	0.856998
Hist1h4i	58.6575	-0.0973741	0.185776	0.801862
Kif18b	765.096	-0.0973454	0.168734	0.837244
Slc39a11	919.698	-0.0972291	0.168125	0.839408
Ptpn11	6542.77	-0.0971809	0.162396	0.852004
Tuba4a	563.819	-0.0971354	0.167739	0.840574
Aimp2	650.897	-0.0971174	0.166259	0.844073
Rusc2	2238.47	-0.0970445	0.159361	0.860789
Frat2	106.755	-0.0968915	0.179226	0.814919
Rtca	576.756	-0.0968642	0.164104	0.847519
Papd7	1056.33	-0.0967931	0.161453	0.855024
Synpo2	54.1377	-0.0967683	0.18496	0.803793
Nhp2l1	169.786	-0.0967309	0.173657	0.826362
Bcl6	1056.46	-0.0965638	0.16289	0.851091
Mpi	491.988	-0.0963823	0.164994	0.846159
Rb1cc1	1811.45	-0.0963665	0.159724	0.859982
Letm1	1018.08	-0.0963014	0.162192	0.853262
Urb2	1099.66	-0.0962995	0.161111	0.856403
Cnst	608.884	-0.0962931	0.167285	0.842343
Suv39h2	198.302	-0.0960218	0.171933	0.830505
2010111I01Rik	2163.01	-0.0958491	0.164925	0.84655
Rab32	465.632	-0.0958339	0.168735	0.838441
Alad	529.122	-0.0957428	0.164304	0.847711
2810417H13Rik	1220.93	-0.0956797	0.169962	0.835245
Xpo4	355.469	-0.0956792	0.16759	0.841723
Hat1	872.743	-0.0954551	0.166977	0.84306
Tmem154	794.788	-0.0954298	0.169024	0.837463
Ect2	1139.3	-0.0953878	0.165758	0.844875
Birc5	1192.06	-0.095323	0.16744	0.842446
Fignl1	933.386	-0.0952979	0.16667	0.843872
Gtf3a	224.689	-0.0952875	0.169058	0.837353
Ebna1bp2	762.43	-0.0951853	0.161321	0.856317
Cttnbp2nl	1242.08	-0.0951785	0.167439	0.842549
Sh3bp4	1434	-0.0950457	0.165013	0.846647
Cd93	34.0774	-0.0950277	0.187305	0.799394
Fbxo42	863.517	-0.0949467	0.160512	0.858423
Mb21d1	297.236	-0.0948878	0.171094	0.832851
Ccl2	1833.4	-0.0948356	0.168142	0.840679
Vps37b	690.695	-0.0947912	0.165453	0.845766
E2f6	116.238	-0.0947333	0.175349	0.823184
Mms22l	680.634	-0.0946517	0.167637	0.842034
C4bp	2453.38	-0.0944265	0.168956	0.838549
Tnfrsf22	197.267	-0.0943259	0.171591	0.831803
Prkar2a	1296.98	-0.094301	0.162588	0.852905
Smc2	2911.85	-0.0940366	0.163472	0.850631
Kif18a	422.942	-0.09403	0.168928	0.838657
Agpat3	1564.1	-0.0940179	0.161804	0.855458
Impa1	1452.59	-0.0936846	0.164238	0.84857
Coq10b	269.908	-0.0936078	0.171016	0.833657
Kars	2751.02	-0.0936057	0.161508	0.856659
Grk6	1345.56	-0.0935505	0.157924	0.866188
Ywhah	1192.24	-0.0935433	0.168168	0.841203
Mybbp1a	2838.85	-0.0934987	0.156743	0.869302
Psmd8	2608.06	-0.0934404	0.163303	0.851457
Fkbp1a	4827.62	-0.0934271	0.167752	0.842651
Zfp689	240.784	-0.0933493	0.167096	0.843467
Psat1	2819.95	-0.0932304	0.163356	0.851366
Rnd1	496.819	-0.0931019	0.168901	0.839301
BC030867	376.864	-0.0930164	0.168977	0.839087
Ttc39b	1143.04	-0.0928277	0.16322	0.851913
Txnip	3360.1	-0.0927979	0.157444	0.867872
Tipin	660.785	-0.0927029	0.169068	0.83898
1110008F13Rik	515.676	-0.0925933	0.161497	0.857167
Apol7a	62.5351	-0.0925605	0.17899	0.817299
Pitpna	1208.12	-0.0925518	0.163885	0.85026
Gria3	39.0467	-0.0924571	0.185586	0.804587
E2f4	1541.24	-0.0924415	0.15933	0.863156
H2-T10	157.342	-0.0924234	0.171164	0.833886
Snx7	668.976	-0.0923272	0.165711	0.846452
Gen1	198.203	-0.0921412	0.170493	0.835694
Rbm28	1713.99	-0.0920546	0.156041	0.872003
Xpo6	2064.92	-0.0920469	0.156572	0.870701
Thnsl1	150.301	-0.0920292	0.170924	0.834341
Map2k1	2027.73	-0.0915926	0.164114	0.850074
Rtkn2	97.1659	-0.091536	0.17586	0.823701
Raly	3058.76	-0.0915085	0.163016	0.853351
Cenpw	151.908	-0.0913719	0.169956	0.837134
Pvt1	265.57	-0.09132	0.164226	0.849888
Hes1	81.639	-0.0912419	0.176663	0.821749
Usp39	922.973	-0.0912359	0.160977	0.858919
Ercc6l	603.666	-0.0912121	0.162219	0.855717
Mcm7	1244.49	-0.0911037	0.160463	0.860548
Klc1	1448.51	-0.0910721	0.155627	0.874465
Ecsit	354.24	-0.0906898	0.16258	0.854762
Ran	1916.39	-0.0905932	0.164876	0.848285
Ino80e	330.965	-0.0905147	0.166524	0.845272
Kntc1	765.517	-0.0904935	0.164919	0.84819
Ttll12	1233.81	-0.0904051	0.157515	0.868376
Gins3	361.451	-0.0903659	0.164245	0.850446
Pcdh18	416.677	-0.0902461	0.167514	0.844174
Pdss1	118.913	-0.0901814	0.171673	0.833542
Cacybp	951.581	-0.0900592	0.165378	0.847326
Trim59	1967.3	-0.0900194	0.156038	0.873345
Ccna2	2199.31	-0.0900154	0.162513	0.855544
Abce1	4176.58	-0.0900089	0.157895	0.868016
Nasp	983.854	-0.0898022	0.160087	0.86214
Klf7	160.339	-0.0897946	0.169958	0.838116
Med26	437.322	-0.0897646	0.159816	0.863078
Dlk2	816.993	-0.0897592	0.166259	0.846061
Nop2	1380.55	-0.0896372	0.155116	0.877084
Axl	15500.7	-0.089629	0.161846	0.857588
Ube2m	1263.05	-0.0896066	0.158785	0.865443
Sys1	613.886	-0.0895697	0.157913	0.868088
Ctdp1	797.251	-0.0895176	0.160796	0.860306
Itga11	839.82	-0.0894035	0.169786	0.838765
Tlr3	424.414	-0.0893918	0.16603	0.846745
Kcmf1	1404.84	-0.089286	0.160204	0.861904
Topors	3167.2	-0.0891559	0.15475	0.878445
Chd1	1571.72	-0.0890426	0.154101	0.879656
Kif5a	213.988	-0.0886955	0.173618	0.829908
Nudc	909.084	-0.0886921	0.159117	0.865067
Smad6	945.415	-0.0886613	0.159613	0.863927
Pole	1155.89	-0.0886	0.161119	0.859901
Foxf1	207.761	-0.0885954	0.164715	0.849981
Tubgcp2	860.987	-0.0884713	0.15694	0.871115
Rbmx2	140.504	-0.0884084	0.169406	0.840469
Gbp9	978.669	-0.088357	0.15545	0.876581
Ccbe1	1749.98	-0.0881522	0.163448	0.853884
Ticrr	589.239	-0.0880824	0.161497	0.859084
Ccdc124	670.219	-0.0880611	0.162284	0.857252
Cenpa	1049.13	-0.0880093	0.160566	0.861587
Cars	1035.52	-0.0878754	0.155108	0.878322
Pcna	946.149	-0.0878708	0.160393	0.862297
E2f7	459.751	-0.0878506	0.162736	0.856061
Pus7	611.222	-0.0878271	0.157814	0.868947
Pwp2	636.501	-0.0877826	0.155909	0.875436
Tpgs2	274.531	-0.087701	0.161951	0.85809
Pnkp	499.581	-0.0876495	0.15889	0.866336
Snx18	3738.36	-0.0876414	0.155168	0.8782
Gemin5	615.706	-0.0876374	0.157039	0.871458
Kpna3	1557.03	-0.087635	0.15737	0.870632
Specc1	792.291	-0.0875487	0.15697	0.871663
Hspa14	1046.94	-0.087307	0.155507	0.877146
Mgme1	243.195	-0.0872078	0.161574	0.859494
Ufsp1	61.8013	-0.0871993	0.174503	0.828823
Akirin1	361.65	-0.0870069	0.16593	0.847422
Atp8b4	49.2793	-0.0868571	0.178508	0.819754
Ctu2	472.806	-0.0867725	0.156915	0.872206
Alg3	349.587	-0.0867188	0.16449	0.851549
Farp1	3669.11	-0.0867166	0.151836	0.887398
Pdcd11	1987.61	-0.0867096	0.155927	0.875947
Ppp2r2a	1431.43	-0.086685	0.157248	0.871046
Tubb5	21892.9	-0.0866512	0.155462	0.877706
Rab3ip	256.413	-0.0865417	0.16126	0.860629
Kif20b	1272.11	-0.0865129	0.159584	0.86484
Ttll11	52.1083	-0.0864878	0.175747	0.825861
Dynll2	4706.82	-0.0863985	0.158111	0.868805
Ckap2l	1372.15	-0.0863707	0.159201	0.86604
F730043M19Rik	170.114	-0.0863686	0.168878	0.842958
Gins4	470.806	-0.0863566	0.160212	0.863388
Zfand2a	1021.12	-0.086356	0.15727	0.871253
Nmi	301.243	-0.0862756	0.167028	0.845668
Usp10	1598.01	-0.0862447	0.152263	0.886392
Kctd10	4004.64	-0.0862326	0.155731	0.877021
Cdca4	861.927	-0.0860907	0.161432	0.860226
Bysl	719.184	-0.0860774	0.15773	0.870215
Mcm6	1736.83	-0.0858231	0.156848	0.873079
Eif2b2	398.587	-0.0857926	0.160135	0.863773
Trim25	2691.27	-0.0857404	0.154401	0.880312
Il16	1437.25	-0.0857168	0.152902	0.884986
Cse1l	1792.9	-0.0855478	0.153826	0.882238
Mis18a	333.907	-0.0854317	0.163142	0.856146
Cdk1	2529.2	-0.0854263	0.156781	0.873544
Slc25a33	176.522	-0.0853066	0.164331	0.852546
Prdx6	1532.05	-0.0851768	0.161281	0.86103
Rras2	2078.94	-0.0851381	0.159505	0.865592
Mrpl49	702.312	-0.0850396	0.159182	0.867218
Bpgm	182.069	-0.0849666	0.16427	0.852815
Actb	25785.8	-0.0848234	0.153498	0.883656
Traip	330.225	-0.0847754	0.159499	0.865891
Asns	1198.99	-0.0847195	0.152652	0.886178
Cipc	510.076	-0.0846766	0.155922	0.877334
Id1	1693.32	-0.0845756	0.161634	0.860468
Wdr36	1456.29	-0.0845214	0.153367	0.884269
Sfmbt2	403.379	-0.0843736	0.158	0.870284
Ahsa1	902.705	-0.084322	0.157005	0.873412
Ccm2	838.771	-0.0842604	0.156244	0.876265
Nudt8	213.009	-0.0841662	0.160008	0.864689
Tulp4	1752.14	-0.0839049	0.151445	0.889712
Pdap1	1721.74	-0.083853	0.160734	0.863311
Tdp1	210.831	-0.0838394	0.159999	0.864916
2700094K13Rik	529.999	-0.0837529	0.159828	0.865368
Utp18	548.49	-0.0837286	0.157667	0.871595
Reep5	3671.21	-0.0836625	0.156551	0.875628
Anxa2	10173.8	-0.0835668	0.149312	0.896694
Espl1	1674.85	-0.0835296	0.159455	0.867145
2410016O06Rik	242.644	-0.0834524	0.161622	0.86095
Atm	1486.31	-0.0834046	0.155935	0.877953
Nfix	5610.06	-0.0833606	0.152883	0.886124
Polr1a	2047.52	-0.0833542	0.151194	0.891203
Snrnp40	598.672	-0.0833226	0.156308	0.876644
Snrpd3	1249.22	-0.0832993	0.156335	0.876455
Fhl3	451.297	-0.0830154	0.154772	0.880549
Tmem62	403.178	-0.083004	0.161654	0.86111
Cdkn2d	533.281	-0.0829831	0.157105	0.874072
C330027C09Rik	1506.01	-0.0827557	0.156409	0.876518
Alg13	385.899	-0.0827077	0.155627	0.879053
Klhdc8a	716.42	-0.0826314	0.157221	0.873677
Ndc1	644.341	-0.0825811	0.159754	0.86641
Fam219a	714.782	-0.0825198	0.153281	0.885531
Uchl3	168.748	-0.0824709	0.162369	0.859657
Ankrd37	42.0263	-0.0824583	0.172093	0.836251
Emc8	1032.6	-0.0824118	0.151041	0.891933
Pde12	464.681	-0.0822545	0.157692	0.872139
Eaf1	1684.78	-0.0822409	0.152938	0.886339
Ncbp1	1912.68	-0.0822071	0.149827	0.895892
Mmachc	233.878	-0.0821487	0.161287	0.862376
Doc2a	149.306	-0.0821484	0.161415	0.862219
Znfx1	1831.59	-0.0820473	0.149801	0.896071
Agpat6	2117.2	-0.0820247	0.15494	0.88049
Gm4841	45.3351	-0.0819967	0.173714	0.832387
Rpf2	258.577	-0.0819904	0.1606	0.864309
Lin9	267.376	-0.0819693	0.159365	0.8678
Cpox	700.096	-0.0817877	0.151857	0.88951
Ndufaf4	521.314	-0.0817505	0.154791	0.881254
Usp47	4853.51	-0.0816403	0.148786	0.898899
Procr	801.519	-0.0816124	0.158547	0.870145
Orc6	957.809	-0.0815575	0.152126	0.888798
Mrto4	282.669	-0.0815392	0.158897	0.869018
Taf3	548.155	-0.0814878	0.152498	0.887817
Nle1	304.348	-0.0814841	0.155416	0.879596
Simc1	526.858	-0.081397	0.152818	0.887188
Zfp180	532.014	-0.0813827	0.152316	0.888387
Stk35	1095.13	-0.0813498	0.149736	0.896517
Prdx5	3269.77	-0.0810683	0.15303	0.886659
Ccdc15	93.2471	-0.0809257	0.164676	0.85406
Ncaph	916.334	-0.0807935	0.154294	0.883544
Stk10	576.931	-0.0807805	0.152135	0.889206
Pfdn6	494.564	-0.0807448	0.156191	0.878384
Ncapd3	905.86	-0.0806923	0.151451	0.891447
Dus2	209.01	-0.0806471	0.157563	0.873611
Trim27	953.198	-0.0804742	0.150581	0.89439
Snrpb	2599.49	-0.0804595	0.152975	0.887135
Gemin4	396.625	-0.0804243	0.154895	0.881661
Tmod2	108.521	-0.0803045	0.16287	0.85933
Elavl1	2009.44	-0.0803037	0.150962	0.893693
Kif22	943.489	-0.0802704	0.156066	0.878932
Rmi2	104.287	-0.0802631	0.163775	0.856829
Mif	836.915	-0.0802013	0.156704	0.877271
Asf1b	800.905	-0.0801633	0.15866	0.870563
Ube2j2	75.1337	-0.0800444	0.165315	0.852365
Cx3cl1	2115.8	-0.0797567	0.158041	0.872409
Uck1	414.321	-0.079639	0.152402	0.888901
Dgkz	1000.43	-0.0793597	0.149185	0.898644
Rpa2	453.603	-0.0791874	0.156412	0.878689
Tomm5	300.167	-0.0791828	0.156219	0.879114
Ptpn21	1064.52	-0.0791395	0.148537	0.900727
Cdnf	41.9643	-0.0791206	0.169012	0.844675
Ly6e	14247.4	-0.0790228	0.153113	0.887451
Pdcd5	158.704	-0.0789964	0.158871	0.870493
A630089N07Rik	66.1696	-0.0789857	0.165924	0.851274
Prep	1789.58	-0.0788257	0.149565	0.898045
Arl4c	2927.3	-0.078684	0.155044	0.882008
Slc25a10	699.436	-0.0786743	0.15305	0.887608
Trib3	237.905	-0.078668	0.156518	0.878506
Tm4sf1	8200.12	-0.0786338	0.153181	0.887346
Bcor	1689.68	-0.0785456	0.148135	0.902214
Eif6	1576.49	-0.0784487	0.152322	0.889913
Gspt1	3574.98	-0.0783793	0.147875	0.902766
Dhx37	665.492	-0.0783553	0.149577	0.89826
Ptprk	2931.59	-0.0783187	0.155428	0.88102
Sorcs2	177.531	-0.0782358	0.164464	0.855889
1190002N15Rik	1037.01	-0.0782032	0.155617	0.880371
P2rx7	52.3174	-0.0781288	0.167586	0.847229
Dtx3l	833.603	-0.0781284	0.153866	0.885855
Actr1b	2067.55	-0.0781195	0.150037	0.897134
Med22	1739.94	-0.0780735	0.149005	0.899905
Aqr	1709.99	-0.0779334	0.147874	0.902922
Ralgapa2	381.374	-0.0778987	0.151703	0.892366
Cdipt	2341.38	-0.0778773	0.152738	0.888747
Aida	820.54	-0.0778707	0.155194	0.881834
Aaas	722.279	-0.0778679	0.153055	0.887869
Hnrnpab	3829.54	-0.0778062	0.151602	0.892844
Sac3d1	237.45	-0.0777853	0.154825	0.883375
Mfsd2a	53.6011	-0.0777507	0.166554	0.850353
U90926	66.4773	-0.0777467	0.165544	0.853084
Dync1li1	816.056	-0.0777328	0.150981	0.894528
Syt17	294.657	-0.0776772	0.154466	0.884546
Tead1	5663.04	-0.0776552	0.145246	0.9113
Lig1	949.186	-0.0776124	0.152462	0.889863
Otud4	2956.5	-0.0775834	0.146015	0.909199
Uck2	656.395	-0.0775784	0.155097	0.882353
Rab39b	355.086	-0.077576	0.152414	0.890164
Ncapg2	1137.88	-0.0774416	0.154874	0.883431
Tpm3	2067.95	-0.0773781	0.150397	0.896339
Shroom2	418.274	-0.0773166	0.15233	0.890661
Psmd13	1098.02	-0.077295	0.149968	0.897787
Abracl	708.061	-0.0772887	0.155029	0.882809
Col4a2	1807.92	-0.0772152	0.15461	0.884047
Dfna5	94.8518	-0.0771085	0.161457	0.864233
Wbscr22	392.203	-0.0770994	0.151833	0.892414
Eogt	1015.32	-0.0770201	0.153791	0.886446
Metap1	1264.72	-0.0770112	0.148959	0.900482
Epb4.1l1	3601.06	-0.0770068	0.147027	0.905983
Cct7	4952.16	-0.0769872	0.150823	0.895305
Tnnc1	44.0142	-0.0769713	0.167121	0.849138
Nde1	1637.65	-0.0769321	0.15015	0.897309
Tacc2	1095.02	-0.0769245	0.147763	0.903926
Mtmr10	733.382	-0.0769016	0.150105	0.897483
Senp1	975.951	-0.0767727	0.147574	0.904458
Rfc2	596.876	-0.0767547	0.151915	0.892174
Lrrc15	21.3743	-0.0766755	0.171376	0.840994
1700019L03Rik	110.246	-0.0766523	0.159556	0.869584
Ttc13	2250.36	-0.0766483	0.154109	0.885963
Set	1085.77	-0.0766328	0.152022	0.891884
Pfn1	4313.33	-0.0766041	0.152359	0.891055
Rnf113a1	98.671	-0.0765999	0.162446	0.861746
Ncl	11267.7	-0.0765709	0.147384	0.905022
Naa15	2431.54	-0.0765435	0.145549	0.910874
Nme1	2660.35	-0.0764665	0.150869	0.895487
Aplp1	124.918	-0.0764417	0.16267	0.861349
Ndc80	564.236	-0.0763664	0.154533	0.884876
Anp32b	3001.28	-0.076302	0.150203	0.897439
Arhgap11a	1881	-0.0762875	0.150905	0.895396
Tnfaip6	353.724	-0.0762706	0.155185	0.882866
Spef1	72.9835	-0.0762539	0.162474	0.862062
Baz1a	617.451	-0.0762358	0.148704	0.901737
1700017B05Rik	1624.28	-0.0762143	0.147473	0.904947
Dbr1	418.344	-0.0761718	0.152726	0.889662
Enkd1	376.595	-0.0761429	0.151435	0.894159
Tmbim1	1246.79	-0.0760953	0.154197	0.886017
Tes	646.663	-0.076075	0.149871	0.898346
Spred2	711.331	-0.0760362	0.154959	0.883712
Wars	969.616	-0.0760292	0.150904	0.895757
Trib1	1482.42	-0.0759928	0.146851	0.906925
Tle3	1654.3	-0.0759692	0.145624	0.910973
Unc5c	312.969	-0.0759008	0.157602	0.876392
Itpripl1	341.339	-0.0759002	0.15518	0.883093
Mcph1	554.408	-0.0758745	0.151303	0.894482
Slc25a37	2356.96	-0.0758652	0.15517	0.883262
Ap1s1	2155.01	-0.0758191	0.151158	0.894895
Tsr1	498.266	-0.0757808	0.149758	0.898687
Kctd9	949.392	-0.0756622	0.147151	0.906384
Gpr39	148.521	-0.0755995	0.15912	0.871321
Ipo7	2011.65	-0.0754504	0.146896	0.907175
Utp20	1358.54	-0.0754302	0.147392	0.905468
Cdh23	59.1103	-0.0752938	0.163729	0.859412
Spred3	799.874	-0.0752826	0.150958	0.895847
Anxa1	6434.27	-0.0752652	0.147093	0.906601
Ncapd2	3356.54	-0.0751919	0.149064	0.901093
Aurkb	532.292	-0.0751833	0.153095	0.889054
Nup43	234.352	-0.075175	0.155314	0.883036
Polq	360.243	-0.0751061	0.158142	0.875178
1810055G02Rik	1589.58	-0.0750745	0.147688	0.904759
Foxl1	41.3524	-0.0750337	0.165207	0.855371
Phldb1	2021.52	-0.0747584	0.14601	0.910212
Iqgap1	8448.65	-0.0747469	0.147742	0.904722
Pappa	2813.53	-0.0747414	0.155009	0.884214
Ier2	1027.19	-0.074734	0.152562	0.891349
Pgm2l1	86.5716	-0.0746315	0.160594	0.867944
Cmtr1	94.5813	-0.0745738	0.159117	0.871799
Tmem45a	1111.28	-0.0745373	0.151969	0.893411
Scand1	496.272	-0.0745349	0.152777	0.89071
Nkrf	303.68	-0.0744764	0.150826	0.896605
Dnajc9	642.01	-0.0744007	0.152934	0.890263
Psph	411.215	-0.0743501	0.150719	0.896958
Cenpb	4468.72	-0.0743294	0.147192	0.906781
Grwd1	703.273	-0.0741962	0.150264	0.898217
A230050P20Rik	87.0203	-0.0741796	0.160297	0.868448
Pcid2	711.894	-0.0740803	0.148237	0.903811
Trib2	497.962	-0.0740581	0.149702	0.899822
Cdv3	1356.08	-0.0740361	0.149102	0.901577
Phgdh	687.931	-0.0739681	0.148929	0.902056
2700038G22Rik	153.23	-0.0739361	0.159404	0.87139
Tln2	934.765	-0.0739072	0.148133	0.904155
Nup62	1811.59	-0.0738384	0.150462	0.897916
Eif4ebp1	1555.19	-0.073812	0.151017	0.89625
Pin1	934.458	-0.0736973	0.147562	0.905946
Tomm40	922.226	-0.0736561	0.146203	0.910078
Mcm8	179.105	-0.0736434	0.153525	0.888542
Dnajb1	1220.62	-0.073569	0.151343	0.895441
Iffo2	1391.19	-0.0735681	0.144845	0.913985
Mxd3	205.103	-0.0735092	0.155774	0.88241
Xpo5	1668.25	-0.0734965	0.144714	0.914351
Eif4e3	53.7753	-0.0734857	0.162686	0.863
Zwilch	594.843	-0.0734669	0.154142	0.887083
Gadd45g	1901.51	-0.0734091	0.147521	0.906275
Serpini1	56.3616	-0.0733959	0.164272	0.858589
Syt13	66.0128	-0.0733784	0.161494	0.865817
Gatc	533.605	-0.0733358	0.149862	0.899697
2022-03-05	1943.54	-0.073212	0.148666	0.902883
Ywhag	5631.56	-0.0730804	0.148288	0.904117
Tbl1x	1652.74	-0.0730539	0.145663	0.912043
Ythdf1	2111.47	-0.073023	0.148639	0.903
Alyref	800.753	-0.0730016	0.15103	0.896738
Bdp1	1185.12	-0.0729884	0.145562	0.912426
1500011K16Rik	140.192	-0.0729867	0.155196	0.884711
Gpc1	992.936	-0.0729812	0.15243	0.892701
Pgp	460.355	-0.0729751	0.152049	0.893973
Bicd2	2291.86	-0.0729696	0.145373	0.912931
Rapgef1	2241.17	-0.0729084	0.144865	0.914077
Mesdc1	1291.73	-0.0729039	0.148477	0.903619
Kpna2	195.767	-0.0728982	0.155626	0.883488
Mllt1	1723.91	-0.0728927	0.147229	0.907495
Nop58	1728.05	-0.0728552	0.145105	0.913492
Gtf2f2	270.598	-0.0728321	0.155317	0.884325
Mtbp	572.581	-0.0728261	0.147052	0.908407
Haus5	203.735	-0.0728251	0.154988	0.88515
4930486L24Rik	47.793	-0.0728146	0.163718	0.860387
Polr1b	694.473	-0.0726837	0.146516	0.909641
Frmd8	1604	-0.0726593	0.145091	0.913647
Vamp1	201.26	-0.0726526	0.160175	0.870005
Plxna1	10487.4	-0.0726521	0.151093	0.896649
Dck	567.773	-0.0726289	0.151371	0.895937
Rab4a	390.121	-0.0726269	0.151299	0.896161
Epha1	144.912	-0.0726062	0.159154	0.872879
Casc5	802.445	-0.0725939	0.150845	0.897352
Snrpd1	731.537	-0.0725568	0.151677	0.894987
Oip5	209.899	-0.0725231	0.153556	0.888952
Gm20219	28.6053	-0.0725197	0.165815	0.85485
4930429B21Rik	25.9051	-0.0725136	0.165777	0.855111
Sgol2a	833.468	-0.0724908	0.149122	0.902175
Spry1	283.451	-0.0724697	0.150304	0.898559
Polk	315.777	-0.0724314	0.151195	0.896472
C030006K11Rik	190.453	-0.0723845	0.153344	0.889763
Ehd1	2685.25	-0.0723582	0.147505	0.906817
Uchl5	325.905	-0.0723366	0.15309	0.890957
Psmc3ip	83.0295	-0.0723322	0.158914	0.874203
Casp8ap2	1408.28	-0.0723018	0.144236	0.916048
Med30	310.155	-0.0722996	0.150989	0.89709
Ncs1	1228.19	-0.0721358	0.146316	0.910544
Aarsd1	348.283	-0.072128	0.150277	0.899152
Pkm	19526.1	-0.0721268	0.145136	0.913832
Ptgs2os	44.5956	-0.0720363	0.162375	0.864156
Rogdi	224.545	-0.0720062	0.152691	0.892222
Nup160	1040.32	-0.0719862	0.14487	0.914563
Pold2	581.625	-0.071966	0.149969	0.900029
Gap43	68.9245	-0.0719128	0.161554	0.866779
Lmnb1	1645.61	-0.071848	0.14649	0.910045
Pstpip1	60.0165	-0.0718439	0.160295	0.870075
Gpank1	162.193	-0.0717696	0.153338	0.890413
Gjb2	23.9853	-0.0717077	0.16544	0.856488
Nsf	1212.43	-0.071643	0.146379	0.910611
Rabgef1	738.657	-0.0714761	0.147248	0.908477
Cdc42bpa	1848.32	-0.0714618	0.143143	0.919221
Pcgf5	87.8723	-0.0712894	0.15889	0.874855
Lrrc57	183.035	-0.071126	0.152505	0.893505
Neto2	261.412	-0.0711039	0.150063	0.900153
Optc	29.3691	-0.0710843	0.163905	0.86087
Foxd1	535.224	-0.0710728	0.150473	0.899026
Kras	1451.91	-0.0710557	0.147766	0.906565
Ttk	595.828	-0.0710168	0.151208	0.897046
Cdc25a	882.298	-0.0709825	0.144167	0.916483
Tmem121	197.021	-0.070971	0.152053	0.894666
Tesk1	1215.47	-0.0709602	0.147533	0.907531
Kif11	1871.9	-0.0709471	0.147257	0.908719
Adpgk	1656.25	-0.0709199	0.15177	0.895532
Mbnl3	126.97	-0.0709006	0.155819	0.883768
Emc4	724.638	-0.0708982	0.147937	0.906238
Kbtbd8	41.2592	-0.070891	0.161957	0.865742
Tdrd7	1408.5	-0.070823	0.145363	0.91377
Mrps22	386.078	-0.0708107	0.149106	0.902726
Spdl1	186.704	-0.0708021	0.153376	0.89076
G6pdx	1767.07	-0.0707804	0.144451	0.916077
Ppp1r10	1187.72	-0.0707633	0.143557	0.918402
Hist1h1d	23.6688	-0.0707519	0.164956	0.858174
Loxl4	2103.54	-0.0707498	0.15048	0.899194
Vash1	69.9901	-0.0706328	0.158304	0.877396
Anp32e	2402.84	-0.0706078	0.147524	0.907848
Map3k10	867.967	-0.0705767	0.146046	0.912075
Chchd6	142.796	-0.0705682	0.153033	0.891836
D030056L22Rik	487.862	-0.0705581	0.150206	0.899987
Car9	94.8914	-0.0705236	0.16084	0.868876
Tmem147	1065.51	-0.0704645	0.14669	0.910145
Nr1d1	1483.2	-0.0704067	0.145659	0.913212
Siah1b	168.605	-0.070382	0.15356	0.890462
Enoph1	509.443	-0.0703776	0.14821	0.905431
Ppil1	755.321	-0.0702689	0.149973	0.900687
Serp2	156.568	-0.0702578	0.152282	0.894344
Klf6	5187.79	-0.0702418	0.143474	0.918813
Ankk1	28.7291	-0.0702028	0.163299	0.862845
Smpdl3b	1526.01	-0.070189	0.149895	0.900972
2700029M09Rik	384.207	-0.0701453	0.148075	0.906129
Pcbp4	3279.55	-0.0701352	0.141565	0.92388
Bod1	501.059	-0.070085	0.150269	0.90007
Rcl1	503.615	-0.0699998	0.147453	0.908615
2022-03-02	881.812	-0.0699306	0.147302	0.909062
Ubqln1	2784.83	-0.0699138	0.146437	0.91143
Tomm20	2105.14	-0.0699064	0.143376	0.919275
Tnfsf15	51.5422	-0.0699027	0.160972	0.868734
Eng	51.323	-0.0698988	0.160328	0.870839
Plin2	1412.32	-0.069844	0.143769	0.918264
Cenph	282.858	-0.0697101	0.151346	0.897221
Faap24	123.197	-0.0696992	0.155808	0.884491
Nfatc1	630.576	-0.0696647	0.146887	0.90991
Rpusd2	147.583	-0.0695471	0.152292	0.894574
Bag2	723.256	-0.0695044	0.150542	0.89953
Hmgb2	589.385	-0.0695014	0.150648	0.899404
H1fx	305.168	-0.069412	0.149228	0.902961
Ilf2	1493.59	-0.0693486	0.142977	0.920939
Rnmtl1	108.965	-0.0693031	0.154128	0.888849
Dpy19l1	5687.25	-0.069298	0.149229	0.903039
Wsb2	1961.05	-0.0692447	0.145849	0.913181
Taf10	397.157	-0.0691697	0.152138	0.89526
Rap1gds1	1458.91	-0.069115	0.146706	0.91094
Wwtr1	3503.48	-0.0690853	0.148355	0.905689
Ago2	2218.22	-0.0690095	0.143532	0.919167
Ctnnd2	184.726	-0.0690062	0.151486	0.897177
Lrrc40	683.929	-0.0689941	0.146599	0.911365
Lrrc28	166.078	-0.0689704	0.154302	0.88849
Cks1b	1081.4	-0.0689403	0.148371	0.905726
Ivns1abp	1967.09	-0.0687895	0.142024	0.923372
Sec14l1	3986.84	-0.0687599	0.143825	0.918485
Mtfr2	224.298	-0.0687558	0.154115	0.889257
Sox9	847.494	-0.0686468	0.144862	0.915843
Stk4	1331.29	-0.0686372	0.145998	0.913087
Hist1h1e	22.4401	-0.0685978	0.163276	0.863542
Farsa	1192.59	-0.068502	0.142089	0.923299
Ap4s1	97.1723	-0.0684552	0.155578	0.885747
Clpb	595.435	-0.0684549	0.147243	0.909573
Reep4	888.499	-0.0683892	0.150402	0.900441
Senp3	960.502	-0.0682489	0.143799	0.918759
Trim7	68.6092	-0.0682466	0.156642	0.882524
Zbtb7b	1394.09	-0.0682348	0.143457	0.919917
Psmc4	1668.5	-0.0682335	0.144138	0.917958
Mn1	297.731	-0.0682264	0.148039	0.907246
C130074G19Rik	228.179	-0.0682039	0.150969	0.898814
Setd8	2022.2	-0.0681893	0.145966	0.913306
Chtf18	440.623	-0.0681734	0.149151	0.903964
Hira	995.406	-0.0681531	0.143441	0.920023
Atad2	2134.88	-0.0681526	0.146299	0.912521
Atr	604.867	-0.0681486	0.144593	0.916512
Anapc15	192.202	-0.0680348	0.150268	0.900931
Irf2bp2	2750.27	-0.0679641	0.140661	0.927686
Pgrmc1	4871.57	-0.0679623	0.148122	0.906961
Mcpt8	19.599	-0.0679519	0.163413	0.863465
2310022A10Rik	388.092	-0.0678415	0.147737	0.908822
Vwa1	60.7564	-0.0676705	0.157475	0.880074
Fam57a	106.239	-0.0676445	0.153447	0.892029
Banf1	2187.81	-0.0676441	0.142486	0.922562
Lats2	2273.53	-0.067621	0.143461	0.92034
9330020H09Rik	87.5683	-0.0676061	0.155881	0.88504
Larp1	2454.84	-0.0676058	0.14112	0.926497
Erf	1637.89	-0.0675727	0.145484	0.914774
Itga3	3695.21	-0.0675564	0.146928	0.911071
Sema7a	127.207	-0.0675216	0.153129	0.893364
Ap1s2	596.181	-0.0675118	0.143748	0.919248
Glce	1362.93	-0.0675046	0.148956	0.904533
Dagla	383.346	-0.0674684	0.14967	0.902569
Ppp1r11	719.984	-0.0674321	0.148748	0.905171
Kpna4	2180.67	-0.0673797	0.143131	0.921326
Cstf2	1124.88	-0.0672816	0.143551	0.920182
Grem1	491.259	-0.0672443	0.151612	0.8977
Zbtb32	27.4968	-0.0672316	0.161116	0.869935
Klf13	802.04	-0.0672136	0.143561	0.920208
Sh2b2	117.256	-0.0671298	0.152487	0.895215
G6pd2	88.5559	-0.0671247	0.154695	0.888284
Glrb	152.972	-0.0670673	0.152131	0.896205
Smyd5	1279.62	-0.0670153	0.141315	0.926228
Gpx1	2504.75	-0.0669631	0.143773	0.919463
Per2	378.058	-0.0669486	0.147945	0.908546
Ggta1	1566.22	-0.0668908	0.148114	0.907883
Daglb	464.293	-0.0668776	0.149446	0.903581
Wnt10a	1291.95	-0.066876	0.147019	0.911169
Gnb1l	76.3387	-0.0668667	0.155038	0.887556
Nip7	975.021	-0.0668572	0.147145	0.910577
Lama2	72.5014	-0.0668005	0.155878	0.885639
Mfhas1	958.745	-0.0667544	0.14201	0.924119
Ybx1	3796.57	-0.0667396	0.150548	0.900646
Hdgf	9476.59	-0.0667176	0.146533	0.912489
Klhl5	996.534	-0.0666366	0.143781	0.919731
Pura	363.314	-0.0665683	0.146915	0.911495
Zik1	215.699	-0.0665443	0.147937	0.908891
Senp2	1113.61	-0.066414	0.141751	0.924874
Kif5c	35.2713	-0.0663819	0.159305	0.876202
Ttbk1	45.4074	-0.0663784	0.158816	0.878015
Rad23b	5159.96	-0.0663699	0.146725	0.912011
Kif15	855.785	-0.0663639	0.146924	0.911624
Map3k6	193.58	-0.0663541	0.149634	0.903272
Trim69	38.7839	-0.0661901	0.159287	0.876329
Haus6	749.308	-0.0660848	0.14564	0.914834
Atp6v0e2	69.8639	-0.0660815	0.154898	0.888129
Pus1	601.733	-0.0660599	0.14491	0.916541
Tmpo	3850.23	-0.0660133	0.142955	0.922137
Kif23	1122.99	-0.0659991	0.145258	0.915931
Nob1	755.065	-0.0659522	0.142719	0.922611
Csnk1e	2082.7	-0.0658955	0.139965	0.930314
Lrrk2	998.186	-0.0658696	0.142041	0.92438
Hrct1	40.7842	-0.0658574	0.158577	0.878811
Tpd52	349.393	-0.0658402	0.15056	0.901174
Asb6	874.302	-0.065824	0.141664	0.925591
Ppp1r15a	1151.64	-0.0657802	0.146238	0.913461
Mthfd1	751.563	-0.0657689	0.142538	0.923177
Polh	478.986	-0.0657042	0.144871	0.916857
Epb4.1l2	3258.56	-0.0657016	0.140035	0.930214
Stc2	112.497	-0.0656896	0.15414	0.891154
Ctnnd1	8743.87	-0.0656756	0.139377	0.932193
BC020402	207.186	-0.0656336	0.148167	0.908511
Ezr	1548.76	-0.0656047	0.146335	0.913368
P2rx3	42.0081	-0.0655769	0.157635	0.880843
Mras	1696.31	-0.0655618	0.145595	0.915223
Slc25a24	2642.47	-0.0655528	0.143647	0.920758
Lhx9	47.2569	-0.0654898	0.156979	0.882923
Tbc1d1	1128.24	-0.0654667	0.141754	0.925454
Rnf217	397.345	-0.0654384	0.147631	0.909708
Prmt7	653.99	-0.0653502	0.14271	0.922932
Bend6	94.0139	-0.0653412	0.153427	0.893646
Id4	118.401	-0.065341	0.152658	0.895712
Crcp	343.058	-0.0653379	0.148282	0.908233
Pola1	672.535	-0.0653323	0.145354	0.91596
Cenpf	1488.7	-0.065251	0.147519	0.910112
Myo1c	3331.62	-0.0652327	0.140507	0.929087
Fbl	187.869	-0.0652249	0.14868	0.906637
Gm9833	434.199	-0.065221	0.143505	0.921249
Usp31	952.154	-0.0651624	0.140863	0.928223
Rad18	383.902	-0.0651272	0.147133	0.91156
Atp1a1	12719.2	-0.0651	0.14566	0.915253
Ccnf	965.73	-0.0650691	0.145898	0.914744
3110043O21Rik	331.471	-0.0649643	0.146642	0.912899
Tor1aip2	4740.39	-0.0649622	0.139013	0.9337
Gpld1	255.292	-0.0649239	0.147251	0.911332
Ftsj2	176.785	-0.0649132	0.14862	0.906889
Tubg1	627.011	-0.0648954	0.145174	0.916397
Cenpq	404.576	-0.0648676	0.148898	0.906202
Mri1	479.456	-0.0648532	0.143293	0.92186
Nkain4	27.2375	-0.0648238	0.159598	0.876138
Steap2	7701.88	-0.0647976	0.14463	0.91807
Eef1e1	344.537	-0.064759	0.150092	0.902648
Adra1d	117.704	-0.0647178	0.154668	0.889561
Kti12	401.802	-0.0647174	0.146318	0.913739
Zbtb38	1546.91	-0.0646919	0.141299	0.92725
Tceb2	1322.68	-0.0646868	0.144781	0.917595
Emc9	139.998	-0.0646038	0.149929	0.903155
Pcyox1l	565.22	-0.0646001	0.148644	0.907104
Rnf31	738.781	-0.0645756	0.141588	0.926408
Acap3	690.935	-0.0644694	0.141443	0.926942
Nat10	898.576	-0.0644619	0.143361	0.921835
Zc3hav1	1394.36	-0.064429	0.145521	0.915814
Git1	1169.91	-0.0643626	0.142343	0.924166
Nup133	1464.93	-0.0642757	0.140352	0.929869
Ankrd13a	2310.18	-0.064197	0.143963	0.920392
Ctla2b	85.7301	-0.0641564	0.152784	0.895802
Taf4a	652.357	-0.0640656	0.141394	0.927228
2810029C07Rik	66.7776	-0.0640454	0.155203	0.888336
Angptl4	3948.16	-0.0640244	0.153474	0.894112
Cdc20	894.647	-0.0639827	0.145893	0.914954
Wwc1	444.174	-0.0639525	0.143588	0.921454
Cubn	129.91	-0.0639329	0.149489	0.904647
Whrn	138.464	-0.0639053	0.150086	0.903078
Hist2h2bb	20.4277	-0.0638696	0.160192	0.87466
Itgb1	37647.5	-0.0637799	0.145524	0.916135
Ppan	940.178	-0.0637327	0.140537	0.929624
Agfg1	1326.35	-0.0637029	0.142143	0.924921
Acad11	532.304	-0.0636516	0.145103	0.917114
Utp6	588.461	-0.0636341	0.143744	0.921274
Mcf2l	168.362	-0.0636257	0.149949	0.903658
Cisd1	709.811	-0.0635624	0.141993	0.925774
Map1s	1506.28	-0.0635572	0.139133	0.93399
Ssrp1	5372.79	-0.0634962	0.139842	0.931887
Syt7	734.413	-0.0634221	0.142651	0.923711
Oxsr1	1871.21	-0.0634054	0.138815	0.934985
Loh12cr1	199.367	-0.063263	0.149023	0.906492
Orai2	432.291	-0.0632458	0.142545	0.924071
Usp14	1788.36	-0.0632289	0.139706	0.932269
Itih5	117.249	-0.0632187	0.150759	0.901857
Cap1	3567.71	-0.0632009	0.142286	0.92471
Ndrg2	229.874	-0.063119	0.146112	0.914804
Ptgfrn	4504.1	-0.0631065	0.14769	0.910842
Nhp2	410.554	-0.0631063	0.149656	0.904571
Tmem109	2928.42	-0.063104	0.144747	0.918374
Mecr	149.981	-0.0630899	0.149332	0.905615
Bard1	279.644	-0.0630419	0.146221	0.914714
Mcmbp	1477.15	-0.063	0.139418	0.933426
Fam212b	61.5324	-0.0629744	0.154339	0.891545
Ubqln4	2081.9	-0.0629339	0.138806	0.935299
Poc1a	162.487	-0.0628802	0.149308	0.905836
Nelfcd	708.848	-0.0628602	0.141686	0.926964
Bgn	74774.6	-0.0627955	0.145197	0.917171
Akap1	1747.73	-0.0627591	0.14592	0.915401
Rad54l	232.895	-0.0627308	0.146423	0.914199
Nufip1	437.374	-0.0627296	0.145166	0.917341
Cuedc1	1170.43	-0.0626959	0.140113	0.931403
Naa25	990.003	-0.0626347	0.139943	0.931963
Tmc7	46.2634	-0.0625824	0.157056	0.884103
Wwp2	1281.35	-0.0625776	0.139048	0.934757
Noa1	503.735	-0.0625699	0.14206	0.926047
Stat2	4004.33	-0.0625613	0.141064	0.928626
Phf11b	34.4069	-0.0625496	0.15758	0.882695
Zmiz2	1323.58	-0.0625338	0.139333	0.933827
Las1l	1262.22	-0.0625068	0.139614	0.932964
Mex3c	1767.58	-0.0624821	0.14377	0.921657
Sec22c	470.762	-0.0624661	0.141812	0.92672
Cbfb	2288.97	-0.0624604	0.14407	0.920836
Rad51ap1	478.523	-0.0624174	0.14524	0.917256
Klc2	527.971	-0.0624029	0.14189	0.926542
Tsta3	561.791	-0.0623973	0.141081	0.928689
Peg12	186.492	-0.0623766	0.146983	0.913056
Calr3	74.0075	-0.0623349	0.15338	0.894758
Ppp2r4	3700.79	-0.0623286	0.140557	0.930133
Usp1	1101.2	-0.0623137	0.14324	0.922661
C4b	4541.73	-0.0622572	0.148251	0.909505
Romo1	684.129	-0.0622499	0.141448	0.927858
Zdhhc5	4059.58	-0.0622426	0.140307	0.930991
Tbx18	140.258	-0.0622267	0.149211	0.90642
Gfer	371.627	-0.0621921	0.144229	0.920575
Fbxo30	906.184	-0.062181	0.140369	0.930893
Top2a	6139.53	-0.0621769	0.142115	0.92607
Mrps24	437.05	-0.0621537	0.144	0.921197
Mast4	1611.06	-0.062148	0.138924	0.935281
Enc1	3365.46	-0.0620358	0.138945	0.935264
Tnnc2	17.7632	-0.0620325	0.159581	0.877892
Gps1	531.483	-0.0620066	0.141104	0.928836
Ttc7	730.668	-0.0619796	0.141631	0.927468
Lrrc59	6752.48	-0.0619326	0.141852	0.926831
Lpp	6161.05	-0.0619119	0.137455	0.939753
Iars	2232.57	-0.0619065	0.138087	0.937958
Dph2	238.711	-0.0618841	0.144656	0.91895
Cdca3	1233.81	-0.0618816	0.144467	0.919784
Rpl36	128.932	-0.0618446	0.148704	0.90865
Taf4b	119.326	-0.0618117	0.150556	0.902687
Lyrm9	74.082	-0.06178	0.152025	0.898729
Ola1	1288.47	-0.0617692	0.143287	0.922858
Zfp106	5606.83	-0.0617243	0.13825	0.937637
Ptges3	664.876	-0.06171	0.144677	0.919004
Rbbp7	3105.81	-0.0615406	0.140208	0.931617
Polr2f	507.3	-0.0615363	0.144233	0.92081
Wdr43	1740.54	-0.0615198	0.139654	0.933408
Stip1	3834.05	-0.0615159	0.14038	0.931168
Ngfrap1	1844.29	-0.0614828	0.141454	0.928095
Cstf1	952.932	-0.0614388	0.139587	0.933646
Mgat2	2229.43	-0.0614192	0.142238	0.926024
Zfp568	729.587	-0.0613434	0.14169	0.927621
Psmd6	1486.21	-0.0613419	0.139812	0.932759
Ramp3	263.972	-0.0613077	0.148418	0.909437
Atp1b3	4221.33	-0.0612235	0.144188	0.921043
Rhog	782.518	-0.0611791	0.145316	0.917679
Fancb	246.098	-0.0611443	0.147297	0.912742
Wipi2	2495.74	-0.0611217	0.137464	0.940082
Slc1a6	42.2522	-0.0610408	0.15572	0.888232
Ncapg	806.506	-0.0609946	0.142813	0.924309
Aldh18a1	2530.39	-0.0609736	0.137204	0.9407
Skp2	710.212	-0.060911	0.143323	0.923104
Pgam5	860.106	-0.060717	0.142575	0.925084
Znhit1	292.334	-0.0607095	0.146353	0.915193
Dek	2168.24	-0.0606864	0.143714	0.922263
Ece2	1036.05	-0.0606459	0.145323	0.917903
Rabepk	344.726	-0.0606271	0.142812	0.924427
Fsd1	168.857	-0.0606209	0.147174	0.913243
Slco3a1	5200.82	-0.060583	0.145096	0.918457
Tspan2	32.2071	-0.0605218	0.155895	0.888077
Pkia	661.974	-0.0604549	0.145972	0.916252
Fanca	313.228	-0.0604436	0.147541	0.91233
Fitm2	328.684	-0.0604085	0.148131	0.910776
Pno1	618.625	-0.0603628	0.145561	0.917227
Ak2	1641.44	-0.0603472	0.141326	0.928962
Gch1	108.337	-0.0603274	0.150956	0.902451
Cald1	21061.9	-0.0603205	0.13832	0.937974
Pigl	134.908	-0.0603164	0.147149	0.913399
Glrx5	620.665	-0.0603155	0.143888	0.922062
Stk17b	578.661	-0.0603093	0.144466	0.920732
Taldo1	1063.04	-0.0602939	0.139524	0.93426
Dhrs9	325.128	-0.0602894	0.147448	0.912647
Arf2	747.776	-0.0602322	0.143358	0.923275
Vim	27169.8	-0.0602224	0.138715	0.936739
Lsm6	523.301	-0.0602176	0.144386	0.920913
Syngr3	100.843	-0.0602139	0.152031	0.899613
Mrpl36	476.06	-0.0601675	0.145635	0.917142
Mmgt1	1714.68	-0.06014	0.142523	0.925683
Slmo2	812.118	-0.060074	0.145707	0.917
Rnf19b	1244.29	-0.0600616	0.14179	0.927772
Khdrbs3	31.0571	-0.0600106	0.155753	0.888644
Gar1	605.718	-0.0599749	0.140364	0.931906
Strap	3019.18	-0.0599402	0.142652	0.925269
Sgol1	680.102	-0.0599055	0.143061	0.923999
Nek7	1567.23	-0.0598258	0.144633	0.920418
Prps1	553.165	-0.0598252	0.14364	0.922636
Col7a1	180.869	-0.0597824	0.149523	0.906673
Zdhhc6	905.975	-0.059781	0.139997	0.933038
Mrvi1	15.406	-0.0597764	0.158081	0.882467
Palb2	157.814	-0.0597736	0.147578	0.912584
Plekho2	2791.68	-0.0597718	0.144071	0.921885
Eftud2	2243.76	-0.0597696	0.138986	0.936086
Rbm15	536.297	-0.0597083	0.140807	0.930694
Tec	59.0172	-0.0596132	0.152049	0.89978
Ptpn12	1501.36	-0.059553	0.138815	0.936722
H2afx	1543.3	-0.0595317	0.141172	0.929604
Ckb	237.103	-0.0595301	0.144286	0.921402
Wdr18	996.385	-0.0595051	0.139042	0.936035
Kpnb1	9475.77	-0.0594608	0.138343	0.938212
Rnf187	1268.06	-0.0594452	0.141525	0.92871
Tdp2	679.655	-0.059411	0.139216	0.935626
Dnlz	691.168	-0.0593751	0.140708	0.931149
Samd10	75.3093	-0.0593677	0.150609	0.903734
Cdk9	1247.58	-0.0593496	0.140346	0.932116
Fam185a	172.232	-0.0593368	0.145186	0.918704
Fn1	276626	-0.0593205	0.144417	0.921223
Pxk	576.138	-0.0593173	0.140813	0.930833
Urb1	643.215	-0.0592276	0.142294	0.926742
Ckap2	1075.56	-0.0591791	0.14133	0.929315
Foxo1	1376.23	-0.0591735	0.138698	0.937346
Wdr5	1303.76	-0.0590954	0.140141	0.932815
Gpr35	13.5	-0.0590796	0.158174	0.882638
Clk3	1200.34	-0.0590645	0.137433	0.940787
Fem1b	2352.51	-0.0589934	0.136597	0.943382
2810408I11Rik	66.6575	-0.0589701	0.153257	0.89687
Notch4	66.5345	-0.0589696	0.151927	0.9004
Nr2f2	1242.2	-0.0589671	0.139853	0.9339
Smg5	2328.91	-0.0588755	0.137142	0.941645
Nap1l1	3155.03	-0.0587438	0.139052	0.936322
Ubxn2b	402.371	-0.0587143	0.14067	0.93152
Nup153	2407.78	-0.0587098	0.136382	0.944232
Sf3b5	1057.67	-0.0587043	0.142121	0.92749
Ccdc115	168.916	-0.0585723	0.146521	0.915578
Prrc2b	9735.33	-0.0585709	0.136008	0.945626
Tubb4b	1662.15	-0.0585669	0.14142	0.929336
Ube2l6	573.807	-0.0585579	0.146801	0.914864
Diras2	163.226	-0.0585052	0.145056	0.919651
Ovgp1	120.876	-0.0584989	0.15072	0.903849
Plekha7	129.876	-0.0584846	0.146936	0.914684
Nup35	117.942	-0.0584755	0.148424	0.910809
Rfwd3	946.539	-0.0584735	0.138587	0.938006
Kif1b	3114	-0.0584406	0.136611	0.943568
Tgm4	182.385	-0.0584399	0.144875	0.920313
Gm20324	27.9458	-0.0584344	0.154916	0.89227
Plekhf2	296.073	-0.0584303	0.146719	0.915133
Dnaaf2	172.991	-0.0583927	0.146014	0.9168
Glis2	2385.13	-0.0583539	0.136118	0.945306
Kcnf1	13.7936	-0.0583472	0.157334	0.885476
1110007C09Rik	522.828	-0.0583292	0.140146	0.933371
Slc35e4	1008.31	-0.058325	0.14166	0.928815
Nckipsd	616.382	-0.0582641	0.139264	0.935934
Cd274	69.6366	-0.0582594	0.150541	0.904382
Fbxo5	488.831	-0.0582574	0.14178	0.92852
A430105I19Rik	1059.78	-0.0582107	0.14113	0.930254
Cebpb	2658	-0.058209	0.14364	0.923324
Ppp2r2d	836.28	-0.058194	0.140238	0.93302
Pkp1	25.2332	-0.0581754	0.155336	0.891252
Fuk	637.393	-0.0580916	0.139941	0.934026
Ppp1ca	4912.29	-0.0580696	0.141508	0.929253
Srpk1	1550.08	-0.0580227	0.13702	0.942479
Apbb2	1530.86	-0.0580147	0.13686	0.943062
Ankrd55	73.8447	-0.0579599	0.149476	0.908163
Zcchc10	120.956	-0.0579417	0.146866	0.914924
Tmem134	773.325	-0.0578999	0.141467	0.92946
Nans	1512.35	-0.057889	0.142942	0.925361
G3bp2	4558.34	-0.0578626	0.137029	0.94252
Parp2	478.686	-0.0578394	0.140726	0.931713
Fbxo33	306.902	-0.0578387	0.142969	0.925315
Cdkal1	201.21	-0.057816	0.143828	0.923031
Pcsk4	76.0693	-0.0578155	0.149659	0.907353
Brd2	7842.67	-0.0578025	0.138335	0.939084
Ak6	285.508	-0.0577687	0.144051	0.922437
Camk2n2	176.802	-0.0577575	0.147418	0.913678
Psme3	2151.6	-0.057717	0.139073	0.936772
Smn1	640.807	-0.0576034	0.141382	0.929829
Pcdh9	742.037	-0.0575591	0.140061	0.933918
Aftph	1661.16	-0.0575294	0.139005	0.937118
8030462N17Rik	421.809	-0.0575194	0.141005	0.93107
Sepw1	852.014	-0.0575183	0.145245	0.919382
Pla1a	55.6481	-0.0574767	0.15149	0.902294
Sdc1	6549.45	-0.0574334	0.141771	0.92892
Foxf2	263.524	-0.0574275	0.142992	0.925408
Rtn4ip1	204.598	-0.0573891	0.143352	0.924333
Cep170b	1785.3	-0.0573615	0.136559	0.944297
Cryl1	92.466	-0.0573365	0.149962	0.906529
Gm12603	43.1146	-0.0573284	0.153157	0.897873
Psmd1	3547.65	-0.0572589	0.137083	0.942697
Ppid	1028	-0.0572245	0.136913	0.943209
Farsb	649.171	-0.0571657	0.140355	0.93315
Mapkapk2	4793.21	-0.0571589	0.14105	0.931109
Nup155	1928.43	-0.0571555	0.142218	0.927837
Rfc5	427.165	-0.0571131	0.141185	0.930734
Ube2s	99.3469	-0.0571053	0.148908	0.909843
1810037I17Rik	717.157	-0.0571044	0.14161	0.929439
2700054A10Rik	58.8265	-0.0571016	0.150271	0.905652
Prpf31	706.637	-0.0570691	0.140823	0.93179
Tma7	153.272	-0.0570396	0.145579	0.918594
Asrgl1	300.905	-0.0570364	0.142494	0.927162
Gpn2	193.01	-0.0570094	0.143642	0.923687
Naa50	3566.57	-0.0569675	0.141606	0.92948
Fau	67.9565	-0.0569588	0.149474	0.908753
Timm23	43.9569	-0.0569534	0.152415	0.899946
Mns1	126.103	-0.0569349	0.148166	0.912203
Med18	69.3957	-0.056887	0.149383	0.909028
Rheb	1146.82	-0.0568086	0.143033	0.925568
Trim21	366.133	-0.0568053	0.140562	0.93259
Rbm27	1151.29	-0.0567782	0.139009	0.937524
Mrps26	525.651	-0.0566641	0.140402	0.933334
Lrp5	1672.26	-0.0566396	0.141312	0.930535
Tpm4	15271.2	-0.0566394	0.14222	0.928009
Mpp6	445.481	-0.0565679	0.145205	0.920129
Wdr74	506.08	-0.0565431	0.138698	0.938448
Dclre1b	294.076	-0.0565306	0.142195	0.928116
Tpst2	995.794	-0.0564771	0.139978	0.934669
Nuak1	1316.35	-0.056387	0.139405	0.936289
Ripk3	720.249	-0.0563733	0.138977	0.937766
Atad5	343.823	-0.056338	0.144121	0.922809
Ppp2r5b	874.153	-0.0563374	0.137605	0.941376
Plekhb2	1212.74	-0.0562879	0.13975	0.935506
Spred1	1572.82	-0.0562465	0.139751	0.935523
Manbal	941.615	-0.0562388	0.137031	0.943289
Slc25a32	428.168	-0.0562288	0.140108	0.934313
Thyn1	134.279	-0.0562204	0.145816	0.918347
Flnc	8427.94	-0.0562033	0.141798	0.929232
Etf1	4957.12	-0.0561819	0.140564	0.932908
Gpsm2	563.825	-0.0561602	0.141979	0.928878
Camsap1	1137.88	-0.0561322	0.1363	0.94576
Rrp1b	1321.89	-0.0561161	0.13886	0.938148
1110004E09Rik	170.387	-0.0561146	0.146178	0.917369
Cenpe	1654.34	-0.0559935	0.141025	0.931636
Kif2a	1058.68	-0.0559832	0.137441	0.941968
Rassf8	358.962	-0.0559623	0.141718	0.929583
Ska1	198.711	-0.0559591	0.145052	0.920862
Tbcd	848.493	-0.0559353	0.137353	0.942369
Dvl1	1446.39	-0.0559009	0.139899	0.93516
Gatad1	1356.58	-0.0558794	0.141459	0.930335
Cenpp	154.998	-0.0558789	0.145531	0.919302
Cdr2	1871.38	-0.0558661	0.140618	0.932852
Rps6ka2	272.41	-0.0558499	0.142845	0.926609
Tuft1	203.481	-0.0558251	0.143469	0.924522
Pfkl	2211.64	-0.0557893	0.139279	0.937052
Fzd8	877.67	-0.0557843	0.143299	0.925223
Gipc1	1524.64	-0.0557363	0.140271	0.934062
Pycr2	560.164	-0.0556424	0.13912	0.937686
Abl2	1933.88	-0.0556315	0.135758	0.947653
Wrnip1	1051.43	-0.05561	0.139118	0.937702
Rsl24d1	291.137	-0.0556013	0.145338	0.920234
Atmin	650.781	-0.0556009	0.14044	0.933664
Mis18bp1	373.912	-0.0555965	0.142726	0.927096
Nudcd1	524.509	-0.0555672	0.140367	0.933864
Cebpzos	164.724	-0.0554899	0.146051	0.918125
Uggt1	5812.53	-0.0554761	0.142165	0.928562
Ube2t	147.751	-0.0554512	0.14571	0.918841
S100a3	21.725	-0.0554381	0.153985	0.896294
Loxl1	19247.9	-0.0554257	0.140674	0.932946
Rif1	1663.87	-0.055384	0.137479	0.942231
Vasp	2060.8	-0.0553215	0.138415	0.939768
Vmp1	9659.33	-0.0553003	0.143867	0.923807
Nox4	124.647	-0.0552933	0.14708	0.915431
Pvrl1	463.687	-0.055288	0.142243	0.928457
Sbk1	391.154	-0.0552612	0.139366	0.937019
Chid1	1441.52	-0.0551681	0.140881	0.932344
Mxi1	452.138	-0.0551573	0.142113	0.928941
Cd3eap	429.241	-0.0551521	0.1407	0.933001
2510039O18Rik	2044.88	-0.0551502	0.139521	0.93659
Irak2	440.618	-0.0550914	0.138513	0.939648
Arl4d	36.1972	-0.0550692	0.151594	0.902805
Zfp472	135.567	-0.0550161	0.144225	0.92308
Dbndd2	377.655	-0.0550103	0.141677	0.930032
Pole4	312.945	-0.0549702	0.143113	0.926273
Shc4	77.2298	-0.0549327	0.148285	0.912679
Shroom4	196.575	-0.0549299	0.143031	0.92652
Fra10ac1	127.552	-0.0548968	0.145192	0.920965
Rngtt	601.492	-0.0548946	0.138462	0.939813
Gm4890	52.0112	-0.0548781	0.149905	0.908338
Ccdc34	466.034	-0.0548242	0.142551	0.92788
Actl6a	647.596	-0.054782	0.137734	0.941659
Gtpbp4	992.478	-0.0546503	0.137303	0.943169
Ltbp1	10171	-0.0546342	0.142121	0.929024
Ints1	2638.15	-0.054623	0.136296	0.946481
Hnrnpu	11664.4	-0.0546041	0.133937	0.956308
Ddx31	263.627	-0.0545724	0.141539	0.930774
Fbxl18	347.977	-0.0545705	0.139432	0.937134
Mrpl28	998.866	-0.0545454	0.140325	0.934402
Rnf39	52.4712	-0.0545014	0.150421	0.906456
Prkrip1	281.837	-0.0544897	0.140373	0.934295
Trmt12	266.551	-0.0544835	0.140942	0.932496
Hgh1	275.581	-0.0544644	0.140279	0.934633
Rrs1	622.704	-0.0544631	0.144606	0.922313
Lamc2	30.3189	-0.0544408	0.152719	0.900277
Tmem206	260.916	-0.0544368	0.145094	0.921351
Sptan1	11004.1	-0.0544219	0.136787	0.944969
Zc3h8	122.069	-0.0544054	0.146607	0.916914
Arhgap20	41.5455	-0.0543712	0.150574	0.906165
Mef2d	1194.71	-0.0543142	0.135845	0.947957
Cmtr2	370.93	-0.0542931	0.140208	0.934862
Smoc2	51.7462	-0.0542856	0.150844	0.905208
Ost4	747.172	-0.0542799	0.139448	0.937216
Ptk2b	681.768	-0.0542394	0.136759	0.945082
Pdzd2	41.5164	-0.0542253	0.150687	0.905873
Plcxd2	337.687	-0.0542233	0.139799	0.936103
Nup50	1889.42	-0.054186	0.135363	0.94988
Nacc1	3644.09	-0.0541839	0.136326	0.94654
Sgsh	1062.85	-0.0541751	0.140871	0.932834
Rbm17	1287.24	-0.0541665	0.137961	0.941248
Rnps1	666.76	-0.0541293	0.138467	0.940126
Angptl6	38.3576	-0.0541034	0.15082	0.905356
Txn1	4248.21	-0.0540194	0.138895	0.939054
Itgb6	21.3014	-0.0540003	0.15304	0.899572
Fam220a	380.859	-0.0539983	0.142114	0.929294
Tpi1	6150.63	-0.0539904	0.140808	0.933242
Ddx11	490.773	-0.0539457	0.142707	0.927815
Rqcd1	1169.54	-0.0539363	0.138593	0.939858
Mitd1	441.873	-0.0539114	0.138828	0.939314
Shisa5	6545.59	-0.0539077	0.138868	0.939192
Gm15800	1527.51	-0.0539037	0.138165	0.940859
Fosl2	9644.45	-0.0538782	0.133783	0.957723
Gpr155	110.717	-0.0538564	0.145903	0.918895
Slc19a1	771.584	-0.0538547	0.142368	0.928647
Ndufaf2	182.189	-0.0538359	0.142778	0.927707
Cenpm	168.556	-0.0538112	0.144465	0.923006
Prr7	48.47	-0.0537782	0.149452	0.909742
4632427E13Rik	76.544	-0.0537619	0.147849	0.914107
Ddx18	387.985	-0.0537204	0.138304	0.940583
Peg13	348.814	-0.0536824	0.139774	0.936439
Adss	1231.54	-0.0536618	0.136803	0.945244
Brip1	397.395	-0.0536607	0.142129	0.929418
Mmp16	465.817	-0.0536413	0.143124	0.926765
Cotl1	441.413	-0.0535716	0.14365	0.925153
Tbx3	520.583	-0.0535712	0.137286	0.943686
Ralgapb	2308.39	-0.0535612	0.134327	0.955047
Gfod1	471.43	-0.0535223	0.139353	0.937846
Qsox2	813.427	-0.053502	0.142676	0.928052
St3gal5	950.507	-0.0534275	0.140739	0.933682
Sssca1	329.848	-0.0533654	0.141282	0.932059
Dzip1l	1101.02	-0.0533301	0.136887	0.945094
Rgs9bp	53.3584	-0.0533244	0.148785	0.911979
Uba2	1980.94	-0.0532831	0.136269	0.947114
Zak	1450.65	-0.0532772	0.135082	0.951461
Chka	1839.45	-0.0532764	0.139711	0.936855
Kat2a	1398.78	-0.0532465	0.134953	0.952106
Med14	1229.35	-0.0532173	0.135364	0.950404
Ston1	1952.73	-0.053122	0.137284	0.943934
Tbl1xr1	1626.9	-0.053118	0.134996	0.951982
Chac1	344.321	-0.0530958	0.143738	0.925014
Rnf219	487.993	-0.0530938	0.137272	0.943986
Ptk2	1424.84	-0.0530861	0.135819	0.948763
Tacc3	1319.07	-0.0530836	0.137732	0.942506
Ppip5k1	352.915	-0.0530682	0.139426	0.93783
Arpc5	2048.53	-0.053032	0.140617	0.934206
Tars2	642.301	-0.0530231	0.140474	0.934722
Cct4	3824.88	-0.0528829	0.137347	0.943817
Ckap5	3860.09	-0.052836	0.134806	0.953128
Dcbld2	4337.62	-0.0528308	0.139646	0.937265
Gid4	489.462	-0.0528223	0.140567	0.934491
Cdk6	210.728	-0.0528183	0.141716	0.931011
Glt1d1	147.909	-0.0527921	0.14433	0.923615
Chst1	285.948	-0.0527777	0.143202	0.926986
Psmb2	1434.73	-0.052746	0.13775	0.942616
Usp13	99.5334	-0.0527402	0.144948	0.922187
Rbm19	622.573	-0.0527358	0.13762	0.943076
Phf5a	782.099	-0.052705	0.137981	0.941758
Grpel2	506.058	-0.0526547	0.137268	0.944206
4921531C22Rik	84.3394	-0.0526076	0.146677	0.917482
Gbp10	37.3627	-0.0525997	0.151505	0.904269
Pdgfa	310.634	-0.0525834	0.139965	0.936305
Serpine2	1640.57	-0.0525587	0.141696	0.931247
Pcsk7	1288.77	-0.0525442	0.141093	0.932983
Mrpl30	458.431	-0.0525342	0.141863	0.930754
Cmss1	78.3637	-0.0525314	0.146843	0.917028
Git2	1239.43	-0.0525238	0.134809	0.953453
Bub3	1595.52	-0.0525045	0.137445	0.94366
Fcf1	160.363	-0.0524995	0.14208	0.929991
Ezh2	864.663	-0.0524462	0.13676	0.946015
Hipk1	3229.92	-0.0524392	0.135279	0.951206
Rhoc	3408.57	-0.0523723	0.14	0.936272
Crlf3	337.702	-0.0523686	0.138548	0.940466
Hoxa2	460.793	-0.0523686	0.138227	0.941234
Pes1	1208.42	-0.0523655	0.136991	0.945231
Kifc1	574.728	-0.0523648	0.141536	0.931771
Gltp	1010.61	-0.0523175	0.142392	0.929212
1810022K09Rik	152.922	-0.0523101	0.142239	0.929686
Tank	680.805	-0.0522999	0.138031	0.941786
Ube2j1	2576.35	-0.052284	0.139155	0.939008
Gm10857	30.1624	-0.0522684	0.150925	0.906092
Gm20554	386.535	-0.0522431	0.142003	0.930355
Rnft2	478.954	-0.0522431	0.143744	0.925523
Psmc2	1999.25	-0.0522375	0.136822	0.94593
Wdr75	1200.54	-0.0522241	0.135092	0.952153
Ranbp6	639.538	-0.0522004	0.135982	0.948632
Knop1	1809.73	-0.052184	0.135723	0.949502
Hbs1l	1003.22	-0.052179	0.135008	0.952567
Tmem194	734.548	-0.0521743	0.142609	0.928752
Ndn	288.526	-0.0521643	0.139098	0.939283
Abhd8	1306.68	-0.0521537	0.137355	0.944194
Plekhg3	773.37	-0.0521406	0.136823	0.945942
Ehd4	619.084	-0.0521174	0.13924	0.938838
Cenpi	414.094	-0.0521137	0.141076	0.933353
Zfp296	34.2694	-0.0520482	0.150065	0.909165
Dtwd1	349.645	-0.0520174	0.139572	0.937862
Zfp52	895.54	-0.0520073	0.136794	0.946123
3300005D01Rik	16.7759	-0.0519554	0.152599	0.901777
Heatr3	1528.91	-0.0519108	0.135307	0.951353
Stil	588.349	-0.0518999	0.14066	0.934651
Peo1	924.528	-0.051855	0.13517	0.951992
Ndnl2	533.235	-0.0518541	0.136718	0.946386
Kbtbd6	35.8165	-0.0518477	0.149906	0.909471
Dis3	969.947	-0.0518349	0.135542	0.950486
Pdf	465.824	-0.0518335	0.136809	0.946159
Dph5	214.485	-0.0518178	0.140851	0.93408
Ccsap	150.731	-0.0518114	0.143134	0.927577
Rab31	3035.06	-0.0517953	0.140533	0.935003
Lmtk2	1331.61	-0.0517695	0.139942	0.936822
Msantd3	420.617	-0.0517522	0.14171	0.931539
1700084J12Rik	34.2326	-0.0517123	0.149984	0.909369
Clcn2	575.811	-0.0517066	0.143128	0.927664
Qser1	2002.08	-0.0516899	0.134509	0.955338
Ube2g2	1163.8	-0.051687	0.138342	0.941191
Hdac4	232.982	-0.0516836	0.14037	0.935609
Gatsl3	150.923	-0.0516824	0.141998	0.930714
Tamm41	197.982	-0.0516542	0.141853	0.931188
Snx16	205.591	-0.0516173	0.142922	0.928137
Gm15417	138.42	-0.0516002	0.143299	0.927206
Mettl13	409.544	-0.0515972	0.138028	0.942259
Sh3bgrl2	151.71	-0.051571	0.143843	0.925546
Msrb1	599.401	-0.0515174	0.139902	0.937085
Wdr76	207.568	-0.0515162	0.142367	0.929645
Myadm	8084.03	-0.0515159	0.139911	0.937036
Thoc3	842.027	-0.0515145	0.139818	0.937362
2310001H17Rik	169.786	-0.0514406	0.141702	0.931655
Jazf1	41.2573	-0.0514196	0.149659	0.910312
Sms	150.286	-0.0513241	0.142351	0.929788
Ccdc107	634.36	-0.0513139	0.141213	0.933205
Ogg1	252.686	-0.0513071	0.141212	0.933224
Cd34	515.263	-0.0512652	0.141759	0.931597
Rpp30	191.263	-0.0512637	0.142073	0.930674
Wwc2	3231.12	-0.05126	0.136227	0.948091
Eif2s1	857.224	-0.0512254	0.138048	0.942328
Wbscr16	441.599	-0.0512162	0.137357	0.944603
Nsun5	264.089	-0.0511178	0.140193	0.936238
Tomm34	842.879	-0.0510952	0.134916	0.953792
Ftsj3	2365.36	-0.0510911	0.133622	0.961386
Pkmyt1	522.046	-0.0510868	0.139509	0.938385
Pms2	303.452	-0.0510836	0.139197	0.939451
Pgpep1	1792.32	-0.0510746	0.137519	0.944168
E030011O05Rik	82.5325	-0.0510668	0.145138	0.922288
Dgke	459.392	-0.0510294	0.138768	0.940392
Dnajc8	1210.45	-0.0510113	0.137677	0.943607
Entpd6	439.154	-0.0509543	0.142262	0.930113
Psrc1	193.456	-0.0509389	0.144512	0.923856
Mbnl1	2042.31	-0.0508651	0.134796	0.954582
Kng2	362.698	-0.0508475	0.140456	0.935695
Hr	17.7008	-0.0507384	0.15209	0.903349
Flywch1	1227.07	-0.0507305	0.133934	0.959536
Gemin6	129.465	-0.0507173	0.144234	0.924592
Gadd45a	705.946	-0.0506414	0.137812	0.943356
Sox11	134.496	-0.0506006	0.142293	0.930234
Ier5l	1381.99	-0.050572	0.139597	0.938369
Nupl1	826.577	-0.0505325	0.137296	0.945069
Npm3	185.643	-0.050525	0.142814	0.928899
Calm1	5785.91	-0.0505198	0.137993	0.943022
Gopc	1194.48	-0.050517	0.134915	0.954195
Slain2	2577.5	-0.050457	0.136116	0.949033
Ahctf1	2290.44	-0.0504512	0.13459	0.955933
Cyp1b1	14338.8	-0.0503871	0.140003	0.937281
Kpna1	1165.01	-0.0503616	0.134771	0.955064
Plrg1	840.936	-0.0503584	0.135885	0.950014
Il1rap	1292.05	-0.0503415	0.138689	0.94083
Eri1	1016.63	-0.0503101	0.137409	0.944869
Map7d1	3078.18	-0.0503057	0.13498	0.954012
Fkbp4	3111.9	-0.0502985	0.137474	0.944667
Pcdh19	128.325	-0.0502469	0.144177	0.924991
Rpl7a	681.233	-0.0502066	0.138763	0.940729
Esyt2	2107.44	-0.0501682	0.139621	0.938464
Fam53a	803.908	-0.0501569	0.135946	0.949848
Chchd7	225.46	-0.0501556	0.13924	0.939633
Trak2	1495.6	-0.0501379	0.133339	0.965701
Tlr5	23.9504	-0.0501377	0.150368	0.909131
AI846148	756.986	-0.0501017	0.135065	0.953756
Nptxr	31.4616	-0.0500972	0.149975	0.909944
Sapcd2	264.364	-0.0500912	0.142693	0.929356
Serpinb9	2687.09	-0.0500713	0.135486	0.951665
Creld2	1340.37	-0.0500616	0.139605	0.938573
Tnfrsf11a	31.1125	-0.0500588	0.149374	0.911754
Yars	1370.05	-0.0500365	0.13637	0.948247
Ubr4	5979.52	-0.0500317	0.136071	0.949375
Nup210l	52.3433	-0.0500068	0.148357	0.914442
Mmp17	29.6423	-0.0500049	0.149635	0.911235
Zswim4	1136.63	-0.0499947	0.13505	0.953915
Plekha3	849.916	-0.0499582	0.140816	0.934933
Fam71f1	23.0823	-0.0499355	0.150824	0.907813
Mov10	1045.14	-0.0499317	0.134093	0.959318
Gstcd	393.997	-0.0498598	0.13719	0.945845
Mrpl20	606.68	-0.0498583	0.138836	0.940656
Reep6	91.1494	-0.0498574	0.144581	0.924095
Pold1	825.513	-0.049851	0.137363	0.945194
Rbm10	655.433	-0.0498066	0.134998	0.954308
Nup205	2641.05	-0.0497877	0.134371	0.957611
Ppp1r18	3563.91	-0.0497787	0.13301	0.970798
Pfdn2	476.974	-0.0497422	0.140728	0.935437
Mcts2	251.024	-0.0497323	0.138964	0.940363
Spr	758.677	-0.0497126	0.139442	0.939329
Crk	2462.96	-0.0496216	0.138549	0.941461
Grpel1	1380.63	-0.0495992	0.139224	0.939873
Slc48a1	2348.49	-0.0495707	0.133503	0.964564
Cstf3	664.524	-0.0495673	0.136133	0.949397
Gadd45b	915.334	-0.0495659	0.13505	0.954204
Mrps25	465.324	-0.0495364	0.137383	0.945392
Sdc3	3354.82	-0.0494197	0.139427	0.939481
Arid1a	2654.83	-0.0494067	0.132618	0.974368
Prrg4	78.3192	-0.0493942	0.144893	0.923566
Dnaja4	131.974	-0.0493744	0.142421	0.930455
Nudt9	1095.13	-0.0493713	0.13394	0.960879
B630019K06Rik	143.391	-0.0493215	0.143756	0.926853
Txlng	251.439	-0.0493073	0.138484	0.941744
Ppp1r13l	198.372	-0.0492709	0.14006	0.93767
Cinp	312.064	-0.0491977	0.142397	0.930595
Cdhr1	29.8285	-0.0491833	0.149917	0.910677
Dusp5	32.4141	-0.0491771	0.149327	0.912298
B230307C23Rik	60.6976	-0.0491423	0.146091	0.920888
Klf10	1126.99	-0.049132	0.138372	0.942287
Nup37	358.114	-0.0490977	0.138826	0.940989
Ccnc	594.525	-0.0490881	0.136287	0.94913
Fkbp5	598.31	-0.0490859	0.138701	0.941262
Il6ra	386.673	-0.0490274	0.140667	0.935831
Uba7	771.385	-0.0490102	0.136567	0.948069
Rfk	1003.02	-0.0489976	0.140832	0.935471
Mcc	1163.37	-0.0489896	0.133341	0.968522
Ptma	2032.99	-0.0489532	0.140906	0.935212
Mllt11	381.295	-0.0489466	0.136395	0.948828
Rars	1583.96	-0.0489202	0.133333	0.968685
Peli1	559.565	-0.0489183	0.136187	0.949534
Rc3h1	1171.58	-0.0488838	0.133504	0.965842
Inpp5b	680.567	-0.0488642	0.134434	0.958039
Pofut1	2007.87	-0.0488611	0.137712	0.94454
Dhx9	4791.63	-0.0488604	0.131796	0.97615
Zxdc	805.348	-0.0488493	0.134581	0.957153
Chrnb2	32.9083	-0.0488476	0.148797	0.913801
Rbm45	774.241	-0.0488312	0.136602	0.948024
Rps19bp1	369.084	-0.048803	0.141254	0.934188
Atox1	646.334	-0.0487959	0.138303	0.942806
Acp1	93.2418	-0.0487833	0.144476	0.924687
Cacng7	690.304	-0.0487512	0.134804	0.956125
Rad51b	190.054	-0.0486715	0.14106	0.934845
Pitpnm1	1374.37	-0.0486691	0.134587	0.957251
Rad54l2	1734.55	-0.0486684	0.132585	0.97477
Edn1	545.359	-0.0486466	0.141863	0.932307
Eif4g3	2870.75	-0.0486334	0.135115	0.954565
Pmpca	2007.59	-0.0485939	0.132666	0.974568
Syt11	2081.25	-0.0485521	0.139924	0.938322
Wdr70	449.72	-0.0485361	0.137219	0.946339
Nrros	38.8224	-0.0485143	0.148009	0.915755
Epg5	1110.04	-0.0485048	0.134091	0.960656
Fmn1	965.054	-0.0484961	0.133725	0.963756
Tcea1	388.261	-0.0484897	0.139845	0.938542
1110046J04Rik	63.8191	-0.0484727	0.146507	0.91989
Uaca	1678.75	-0.0484611	0.133236	0.970324
Rnf225	57.1919	-0.0483974	0.146479	0.92005
Psmb7	1537.57	-0.0483657	0.135939	0.950869
1700086O06Rik	114.084	-0.0483333	0.142251	0.931442
Slc6a9	627.319	-0.0483319	0.142118	0.931867
Tubgcp3	1322.31	-0.0483054	0.133374	0.969035
Gm6634	60.3592	-0.0482611	0.145509	0.922412
Exog	306.617	-0.0482129	0.137266	0.946327
Btg3	192.557	-0.0482096	0.144248	0.926002
Recql	723.464	-0.0481925	0.135156	0.954685
Lyrm4	136.679	-0.0481842	0.141256	0.934474
Bcl2	334.274	-0.0481217	0.136724	0.94798
Mcm4	2121.4	-0.048112	0.135466	0.953246
Pinx1	173.909	-0.0480748	0.140529	0.936623
5830417I10Rik	408.516	-0.0480747	0.136038	0.950658
Zbed3	545.332	-0.0480692	0.139111	0.940641
Sin3b	2771.05	-0.0480483	0.131889	0.976178
Coq3	318.595	-0.0480345	0.136815	0.947755
Plod3	5739.45	-0.0480264	0.137473	0.945736
Rmdn3	536.144	-0.0480025	0.13901	0.940932
Nfkbil1	400.927	-0.0479596	0.137017	0.94716
Gnb1	6145.4	-0.0479477	0.137932	0.944258
Gse1	1107.97	-0.0479463	0.134018	0.961607
Map3k7cl	57.8012	-0.0479427	0.146079	0.921377
Apcdd1	592.025	-0.0478429	0.138402	0.942928
Rbm34	755.432	-0.0478169	0.136467	0.949141
Capn2	3598.15	-0.0478129	0.132092	0.975946
Desi1	1198.19	-0.0478019	0.135611	0.952678
Gabpb1	519.08	-0.0477873	0.134967	0.955941
Rexo2	1562.06	-0.0477814	0.135684	0.952257
Nploc4	2901.25	-0.0477804	0.133814	0.963827
Cpne1	2507.95	-0.0477574	0.133133	0.973086
Trpv2	55.7287	-0.0476956	0.146371	0.920784
Lap3	1892.26	-0.0476953	0.135867	0.9515
Arid1b	1643.14	-0.047691	0.133152	0.973037
Gls	3221.03	-0.0476834	0.136342	0.94966
Ppm1m	880.995	-0.047667	0.134991	0.955893
Sh3rf1	827.785	-0.0476656	0.135362	0.953977
Psmb3	475.397	-0.0476185	0.137229	0.946611
Kifc3	1110.97	-0.047608	0.13328	0.971243
Socs4	416.763	-0.0475712	0.136906	0.947687
Gpatch3	169.11	-0.0475238	0.13991	0.938869
Prss22	86.3847	-0.0475048	0.143199	0.929003
Mib1	828.278	-0.0474934	0.135475	0.953623
Terf1	326.936	-0.0474869	0.136683	0.94849
Ccdc85b	877.808	-0.0474867	0.135735	0.952229
Nup93	1788.9	-0.0474842	0.133207	0.972804
Pde4a	739.431	-0.0474672	0.134145	0.961306
Atp2b4	1074.17	-0.0474664	0.141097	0.935316
Ahi1	208.092	-0.0474618	0.138586	0.942383
3010026O09Rik	44.5511	-0.0474599	0.146464	0.92068
Itga1	556.292	-0.0474402	0.140452	0.937232
Pdlim1	32.0787	-0.0473787	0.148117	0.915989
Wdr77	1551.07	-0.0473606	0.13288	0.974428
Jph2	26.5198	-0.0473405	0.149433	0.912836
Fndc7	16.2856	-0.0473128	0.150586	0.909539
Gareml	955.337	-0.0472891	0.13336	0.97078
Vcpip1	1593.02	-0.0472833	0.132441	0.975494
Usf2	485.471	-0.0472584	0.137233	0.946764
Nupl2	215.221	-0.0472556	0.138198	0.943699
Abcc1	3065.57	-0.0472467	0.139986	0.938713
Prr11	849.158	-0.0471951	0.136634	0.948861
Cenpu	84.3465	-0.0471912	0.143983	0.92714
Scn3a	526.131	-0.0471883	0.140718	0.93649
E2f3	917.416	-0.0471771	0.133103	0.973767
Dus4l	73.0695	-0.0471727	0.144061	0.92692
Src	2136.82	-0.0471719	0.133285	0.972228
Lrrc8d	28.8449	-0.0471623	0.148509	0.914984
Tlr2	2978.39	-0.0471339	0.138629	0.942424
Inip	525.332	-0.0470589	0.138036	0.944386
Slc10a7	1087.4	-0.0470099	0.135174	0.95533
Lig4	386.856	-0.0469784	0.136028	0.951295
Exosc8	572.648	-0.0469699	0.136206	0.950587
Fjx1	201.659	-0.0469386	0.142331	0.931829
Txnl4a	3290.71	-0.0469005	0.134976	0.956544
Cpsf3l	572.039	-0.0468793	0.134468	0.959556
Syce2	155.081	-0.0468644	0.141174	0.935351
Clns1a	885.967	-0.046853	0.137105	0.947287
Elk3	2043.53	-0.0467317	0.133489	0.970237
AW554918	278.992	-0.0467265	0.137801	0.945293
Rasip1	47.7153	-0.0467252	0.146114	0.92181
Rbm42	1052.48	-0.0467177	0.136289	0.950425
Mir17hg	146.12	-0.0467121	0.142666	0.930952
[truncated: 14,644 more rows]

## Sheet: (5) RNA-seq (WT GFP VS Cre)
Supplemental Table 5: Gene expression comparing WT-GFP with WT-Cre
	baseMean	log2FoldChange (WT-GFP/WT-Cre)	lfcSE	svalue
Ifi27l2a	343.414	-2.3862	0.332317	1.51415e-05
Acta2	880.296	-1.73623	0.198245	5.86277e-05
Sprr1a	846.028	-1.71934	0.222632	0.00024462
Cnn1	88.1304	-1.69445	0.384342	0.0110809
Oas2	94.6887	-1.55907	0.368721	0.020022
Arc	59.5071	-1.4734	0.488173	0.0639998
Actg2	35.286	-1.46979	0.633226	0.124062
Fam65b	102.104	-1.37463	0.394215	0.0737251
Tagln	1135.29	-1.31334	0.26414	0.043162
Gbp4	72.4868	-1.13617	0.43465	0.184492
Mcam	453.945	-1.06256	0.26682	0.219091
Myl9	717.346	-1.06158	0.25652	0.212817
Ctgf	1933.04	-1.05996	0.197272	0.191755
Prelp	117.647	-1.05773	0.387589	0.22602
Tuba8	154.478	-1.02244	0.324606	0.245817
Timp3	5567.89	-0.998885	0.190821	0.259196
Psmb8	549.049	-0.979933	0.286287	0.266268
Emp1	3946.67	-0.976039	0.213563	0.28615
Fam198b	1046.68	-0.967933	0.230084	0.324459
H2-T24	142.268	-0.960136	0.330423	0.309265
Thbd	3754.34	-0.951104	0.189005	0.352421
Trim14	110.91	-0.927195	0.405992	0.338827
Bst2	5397.15	-0.916794	0.196076	0.401135
Ccl5	734.253	-0.911556	0.235785	0.384165
Mcm5	1923.31	-0.894483	0.183657	0.451057
Cav1	3488.48	-0.8782	0.18869	0.464682
Ska3	434.158	-0.875819	0.226753	0.444084
Agrn	5506.97	-0.855576	0.178433	0.508517
Ska1	210.487	-0.851227	0.282986	0.433291
Slfn2	684.594	-0.849352	0.287878	0.429581
H2-D1	5922.45	-0.848049	0.177733	0.530877
Bcat1	781.082	-0.840943	0.220103	0.487449
Sdpr	2863.26	-0.837021	0.244288	0.474547
Zdhhc2	142.356	-0.826478	0.340442	0.417895
Tslp	90.3876	-0.820156	0.451127	0.388532
Exo1	271.038	-0.817838	0.260039	0.477845
Dhfr	439.631	-0.817467	0.250586	0.490553
Cd109	1240.77	-0.779091	0.251605	0.536129
Fignl1	847.978	-0.770457	0.203896	0.614241
Mcm3	1777.85	-0.764105	0.188857	0.642816
Lgals3bp	12428.6	-0.759444	0.180365	0.66522
Samd4	565.546	-0.7588	0.217232	0.608762
Rmi2	86.0034	-0.756588	0.469669	0.425777
Ect2	1160.36	-0.752397	0.19217	0.652052
Nes	1451.75	-0.749618	0.222052	0.616031
Slfn9	1398.64	-0.747344	0.213879	0.628168
Il1rl1	2680.6	-0.745478	0.181537	0.688656
Epha1	139.439	-0.74386	0.361888	0.481094
Cd34	490.753	-0.727834	0.238021	0.621292
Cdkn1a	385.58	-0.726432	0.24526	0.612428
Trip13	405.983	-0.723266	0.237985	0.624748
Slc7a5	2482.24	-0.723217	0.18807	0.70897
Zbp1	560.422	-0.72303	0.373358	0.496613
Mcm10	544.414	-0.720666	0.219619	0.650532
Fam111a	2068.68	-0.717875	0.192423	0.704692
Oasl2	1677.64	-0.716716	0.324863	0.53352
Kif20a	1997.37	-0.715993	0.184071	0.726785
Cxcl10	610.29	-0.712548	0.220645	0.655056
H2-K1	12366	-0.70635	0.191527	0.724916
Brca2	584.481	-0.704118	0.250484	0.62647
Anln	2834.41	-0.7029	0.179767	0.749095
Prss22	82.3873	-0.702522	0.491858	0.457933
Mybl2	244.336	-0.701464	0.286538	0.587124
H2-Q4	1997.93	-0.699102	0.200805	0.714157
Mybl1	133.342	-0.693086	0.409755	0.499586
Ndc1	554.337	-0.685901	0.230025	0.676099
Apol9b	475.157	-0.68026	0.335966	0.558414
Mastl	510.732	-0.679271	0.225475	0.692234
Hells	742.482	-0.671461	0.217642	0.717176
2810417H13Rik	1207.46	-0.669678	0.209411	0.738346
Mms22l	574.771	-0.66168	0.224107	0.718168
Rad51	551.076	-0.659846	0.233248	0.701385
Rsad2	307.492	-0.659746	0.287309	0.631502
Plk1	1129.05	-0.659449	0.195887	0.768201
Kif20b	1188.85	-0.658789	0.206799	0.748298
Ncapg	861.607	-0.654965	0.215317	0.74004
Klf4	1183.63	-0.652783	0.221118	0.736638
Fxyd5	241.392	-0.652719	0.292164	0.633144
Cenpf	1432.47	-0.652442	0.249467	0.684996
Inhba	299.677	-0.651508	0.262522	0.6595
Cdca8	640.453	-0.650739	0.217222	0.74172
Uhrf1	1345.65	-0.650115	0.192269	0.779341
Iqgap3	1468.74	-0.644231	0.210221	0.758264
Aurka	915.921	-0.644077	0.201766	0.772232
Melk	841.404	-0.643398	0.208049	0.763332
Plk4	821.351	-0.643265	0.207095	0.764743
Casc5	730.697	-0.642962	0.215881	0.749887
Espl1	1383.88	-0.642086	0.217471	0.745873
Sema3c	4548.71	-0.641909	0.228635	0.733147
Birc5	1069.49	-0.640168	0.197398	0.780588
Nuf2	567.47	-0.63936	0.220442	0.743396
Cdc6	259.425	-0.637564	0.28926	0.644392
Etv4	178.411	-0.637289	0.386477	0.556037
Suv39h2	183.697	-0.636017	0.330349	0.605002
Incenp	1850.17	-0.634562	0.190328	0.796225
Cdca5	404.476	-0.631323	0.24595	0.71517
Gprc5a	632.859	-0.629925	0.223316	0.752228
H2-T23	1190.44	-0.628769	0.203357	0.781206
Ndc80	555.876	-0.624503	0.222733	0.757523
Ddx60	115.038	-0.623447	0.420388	0.541275
Diap3	684.955	-0.622584	0.221999	0.76046
Ncapg2	1011.36	-0.620719	0.228995	0.751453
Hmgn5	328.008	-0.620351	0.257632	0.710016
Racgap1	2458.59	-0.614655	0.182928	0.826875
Cdc20	967.06	-0.60847	0.203843	0.796765
Spc25	525.342	-0.607401	0.228415	0.764039
Kif15	736.639	-0.606863	0.230984	0.761183
Rangap1	2269.14	-0.606281	0.189896	0.821573
Ckap2l	1402.73	-0.599348	0.193916	0.819875
Ddias	305.799	-0.598554	0.265792	0.719151
Gins2	477.834	-0.598192	0.268314	0.713134
Bub1	913.445	-0.597483	0.209467	0.797834
Cdca3	1312.48	-0.596741	0.194217	0.82241
Tcf19	743.823	-0.59535	0.218766	0.784249
Smc2	2652.56	-0.594387	0.186473	0.833036
Mcm2	2031.68	-0.589162	0.199332	0.819014
Cenpe	1520.1	-0.587802	0.222625	0.784849
Chaf1a	1271	-0.586648	0.19894	0.823239
Dctpp1	265.164	-0.586006	0.311638	0.660953
Recql4	256.098	-0.584985	0.412327	0.578742
Eme1	207.629	-0.583498	0.313253	0.663811
Shcbp1	939.422	-0.581633	0.205058	0.815937
Aurkb	524.957	-0.581157	0.242892	0.765442
Tpx2	2957.61	-0.579564	0.185007	0.842252
Ticrr	535.841	-0.579412	0.240306	0.769558
Cep55	669.617	-0.578735	0.21907	0.798891
Cmpk2	141.905	-0.578472	0.500204	0.522817
Kif23	1095.08	-0.577164	0.204045	0.821152
Sgol1	606.377	-0.575323	0.221999	0.795138
Ccna2	2377.27	-0.574226	0.188862	0.84055
Slfn8	865.376	-0.572654	0.214522	0.806045
Plekha7	165.831	-0.572043	0.362203	0.629845
Plac8	7315.3	-0.571603	0.220837	0.80046
Ptgs2	1621.25	-0.568113	0.220492	0.80252
Prc1	1847.55	-0.566899	0.190524	0.842588
Nipal1	338.168	-0.566479	0.264775	0.744226
Atad2	1837.67	-0.564975	0.194341	0.83986
Wdr76	187.113	-0.564653	0.348961	0.641225
Itih5	92.5066	-0.563906	0.550861	0.505545
Cd44	2798.09	-0.563319	0.209118	0.825679
Mxd3	209.543	-0.556574	0.317638	0.686226
Cenpi	418.65	-0.555395	0.245633	0.776801
Prim2	272.028	-0.554856	0.29736	0.712103
Chtf18	356.151	-0.553065	0.271797	0.745052
Asf1b	850.644	-0.550629	0.247245	0.778711
Fancd2	338.143	-0.549757	0.262812	0.762621
Mki67	7577.12	-0.546037	0.289488	0.734031
Kif11	1889.17	-0.545031	0.190762	0.853864
Top2a	5729.89	-0.544117	0.18266	0.863973
Ncaph	904.314	-0.543396	0.210364	0.831531
Kif4	1228.39	-0.54323	0.204959	0.838466
Kif22	1000.06	-0.542295	0.223691	0.816827
Col12a1	4501.14	-0.541564	0.276819	0.750673
Crybg3	231.609	-0.540784	0.345415	0.662391
Clspn	580.335	-0.538852	0.227719	0.810887
Ncapd2	3367.13	-0.536873	0.189229	0.860036
Zfp365	400.294	-0.534708	0.294843	0.739191
Kntc1	675.014	-0.531574	0.232958	0.808494
Nek2	689.451	-0.530358	0.230752	0.81504
Ppbp	1367.39	-0.529283	0.225426	0.825277
Dlgap5	943.025	-0.528645	0.208677	0.841235
Cenpp	139.796	-0.526337	0.419808	0.617798
2700094K13Rik	535.686	-0.525968	0.234021	0.811358
Il13ra2	264.07	-0.525523	0.295656	0.740883
Usp18	1279.98	-0.524341	0.306672	0.728635
Shmt2	1956.98	-0.520382	0.193911	0.862162
Serpinb9b	246.649	-0.520328	0.347098	0.681249
Rad51ap1	413.18	-0.519538	0.256828	0.78954
Rrm2	822.951	-0.517959	0.240892	0.807031
Sgol2a	755.593	-0.515998	0.224139	0.830767
4930579G24Rik	334.157	-0.514301	0.276928	0.770232
Gbp3	836.038	-0.514173	0.357876	0.670767
Cenpa	1110.56	-0.512855	0.208708	0.848422
Ddah1	1001.14	-0.511843	0.275228	0.772893
Cdca2	872.04	-0.508215	0.226125	0.832663
Cdsn	472.779	-0.506708	0.249114	0.804044
Wdhd1	535.344	-0.506544	0.243411	0.812756
Ifit3	618.876	-0.505514	0.451092	0.603093
Cenpq	396.164	-0.505395	0.264927	0.787807
Angptl2	1586.88	-0.50407	0.234241	0.828059
Gen1	189.566	-0.503715	0.374029	0.658031
Pola1	688.938	-0.5025	0.222878	0.839166
Lmnb1	1687.45	-0.501949	0.19482	0.86819
Pola2	833.237	-0.501508	0.215301	0.846521
Acot7	686.062	-0.501268	0.229768	0.83191
Lrrc8c	518.554	-0.500812	0.261614	0.794038
Ccnb1	537.397	-0.500002	0.239116	0.826477
Nusap1	894.034	-0.499842	0.212467	0.850888
Fen1	999.403	-0.496723	0.218536	0.845878
Whsc1	2244.09	-0.496141	0.194517	0.870095
Ube2c	894.828	-0.495955	0.224162	0.840206
Ercc6l	616.095	-0.494716	0.230536	0.83561
Tubb6	3746.81	-0.494621	0.213963	0.851792
Hspa4l	445.822	-0.494296	0.253594	0.806539
Rad18	373.299	-0.494296	0.297649	0.759733
Foxm1	2423.16	-0.493353	0.192272	0.872177
Gtse1	648.686	-0.492993	0.226605	0.839514
Hpse	269.758	-0.491259	0.356853	0.695728
Zwilch	485.499	-0.490994	0.246739	0.819445
Bub1b	1994.15	-0.490636	0.201682	0.866483
Sulf1	590.699	-0.49025	0.278765	0.781821
Fam131b	780.043	-0.489752	0.231812	0.836332
Hbegf	547.42	-0.488708	0.241844	0.827666
Nsl1	210.997	-0.488306	0.359562	0.69341
Ttk	566.145	-0.486312	0.23709	0.83115
Cdk1	2639.56	-0.485831	0.19131	0.874642
Coro1c	1696.67	-0.483232	0.222	0.847477
Rbl1	572.516	-0.482368	0.242141	0.829615
Lig1	919.685	-0.478949	0.21459	0.858125
Pole	995.637	-0.4789	0.226663	0.84523
Topbp1	3148.36	-0.475348	0.187538	0.880136
Gsg2	231.672	-0.473465	0.344359	0.72302
Trim30a	1066.83	-0.473159	0.3893	0.668018
Tap1	1506.39	-0.472894	0.214392	0.860573
Tk1	645.375	-0.472579	0.231466	0.843588
Ccbe1	1486.4	-0.470323	0.221209	0.855597
Fez1	300.505	-0.469577	0.306194	0.76683
Mcm7	1159.83	-0.469323	0.215516	0.86084
Peg10	1093.49	-0.469046	0.276151	0.798364
Arhgap19	514.578	-0.466461	0.25144	0.828839
Prr11	790.132	-0.466294	0.222921	0.855311
Cav2	1211.05	-0.465883	0.22067	0.85757
Cdc25c	243.095	-0.465879	0.321826	0.752997
Rrm1	4059.45	-0.464336	0.185889	0.8833
Syk	218.008	-0.46352	0.36484	0.707915
Dbf4	1062.17	-0.461805	0.21281	0.866729
Ybx3	3869.24	-0.461445	0.236436	0.843256
Kif18a	377.297	-0.45975	0.275755	0.803029
Fgd3	526.186	-0.458449	0.295121	0.78304
Polq	285.635	-0.452608	0.372301	0.706851
Hmga2	728.524	-0.449927	0.328218	0.756029
Psat1	3442.04	-0.449418	0.235131	0.848735
Aif1l	444.091	-0.447964	0.514346	0.597246
Hap1	178.405	-0.447364	0.407161	0.6694
H2afx	1958.28	-0.44517	0.199263	0.879321
Rfc5	403.75	-0.44451	0.270977	0.817708
Nt5e	322.142	-0.444054	0.302371	0.783645
Blm	418.065	-0.442664	0.269542	0.820728
Kif2c	710.384	-0.442362	0.246988	0.840893
Csrp1	2215.97	-0.442073	0.251708	0.837405
Esco2	485.801	-0.440177	0.268833	0.824467
Prim1	416.165	-0.439548	0.268178	0.826079
Tuba1c	487.919	-0.438978	0.300643	0.787222
E2f7	396.544	-0.437066	0.270684	0.82365
Tuba1b	1160.87	-0.434288	0.239581	0.851492
Nasp	881.846	-0.431298	0.220365	0.869149
Dut	880.426	-0.42903	0.227585	0.865239
Tjp2	374.793	-0.426425	0.279515	0.818145
Trim30d	316.799	-0.425785	0.409081	0.689854
Fancb	212.066	-0.425729	0.409715	0.687447
Kif18b	673.851	-0.425177	0.235315	0.85895
Chek1	304.771	-0.423956	0.308311	0.788388
Tacc3	1269.79	-0.4229	0.212332	0.876166
Ccnd1	1859.53	-0.421318	0.270209	0.830384
Il1rn	5038.82	-0.421029	0.224066	0.869387
Mcm6	1722.46	-0.419766	0.228212	0.867463
Cdc45	314.993	-0.417902	0.304491	0.79459
Cenph	228.815	-0.414182	0.375557	0.731362
Actn4	7878.61	-0.413978	0.193459	0.890209
Cdt1	811.794	-0.413873	0.232512	0.865739
C330027C09Rik	1264.96	-0.413757	0.230989	0.86722
E2f8	363.849	-0.412221	0.312881	0.790681
Brca1	924.221	-0.409421	0.235189	0.865489
Irx1	1483.95	-0.405999	0.216946	0.87681
Wnt10a	1139.1	-0.402832	0.244082	0.859766
Msln	597.494	-0.402585	0.256937	0.84716
Haus6	673.531	-0.399562	0.252002	0.853572
Samd9l	3197	-0.398031	0.200921	0.889171
Arhgap11a	1701.75	-0.39277	0.212378	0.882524
Ccnf	912.33	-0.391179	0.248953	0.859223
Zfp367	633.301	-0.389435	0.246395	0.862423
Ckap2	1050.53	-0.389027	0.2201	0.878909
Ifit1	2842.76	-0.386521	0.512192	0.634776
Dio3	860.76	-0.386253	0.266881	0.845555
Cdca7l	216.262	-0.385385	0.428384	0.698009
Aspm	1218.63	-0.384137	0.262768	0.849356
Palm2	322.66	-0.383927	0.392511	0.734907
Crim1	5812.68	-0.381658	0.217691	0.881738
Epha2	1035.79	-0.378832	0.248259	0.864482
Mad2l1	1052.63	-0.377674	0.237554	0.871719
Slc7a1	1668.24	-0.375264	0.225683	0.878286
Gpsm2	617.08	-0.374599	0.250779	0.863717
S100a6	17067.2	-0.374299	0.19868	0.893218
Sfmbt2	403.605	-0.374103	0.323769	0.799416
Dtl	562.86	-0.373701	0.260449	0.856166
Ifrd2	345.385	-0.372797	0.310846	0.808977
Cks1b	1114.24	-0.372693	0.260167	0.856731
Bard1	254.167	-0.370788	0.415406	0.721096
Tpm2	2108.62	-0.369915	0.217507	0.884634
Dnajc9	669.292	-0.368747	0.258102	0.859495
Alyref	790.488	-0.367882	0.246421	0.868431
Mtfr2	193.196	-0.367865	0.749884	0.525538
Mical2	3379.07	-0.364025	0.271153	0.850279
Fbln5	1432.46	-0.363522	0.291436	0.83378
Ldlrad4	291.035	-0.363271	0.365767	0.76888
Dnmt1	3393.62	-0.359101	0.203968	0.893055
Cse1l	1829	-0.356726	0.226013	0.882132
Anp32e	2709.99	-0.356708	0.217614	0.887037
Vars	3486.08	-0.355687	0.198913	0.895763
Mb21d1	284.347	-0.353136	0.36169	0.774208
Filip1l	1985.34	-0.353131	0.239741	0.875081
Dpy19l1	5372.41	-0.34882	0.274979	0.85239
Hmmr	615.217	-0.348508	0.299009	0.833409
Ereg	680.047	-0.347146	0.277912	0.850584
Cep128	210.987	-0.346269	0.480812	0.673458
Ifi203	680.844	-0.345679	0.716377	0.546331
Ackr3	6136.67	-0.344143	0.219774	0.888468
Uchl3	178.213	-0.342701	0.601722	0.601164
Actn1	5538.05	-0.340551	0.200796	0.89684
Tmpo	3937.14	-0.338303	0.209726	0.893381
Knstrn	848.307	-0.336469	0.25349	0.87149
B2m	37179.3	-0.334819	0.207083	0.895295
Brip1	334.366	-0.332682	0.350624	0.793485
Ak4	175.817	-0.327798	0.789742	0.528229
Rpa2	485.663	-0.327411	0.332769	0.809458
Plk2	1290.67	-0.322771	0.227965	0.888114
Pmf1	571.955	-0.321189	0.29703	0.843919
Itga3	3412.97	-0.319569	0.259035	0.871949
Wee1	533.956	-0.315165	0.290772	0.85119
Peak1	2984.97	-0.312545	0.228759	0.889519
D830031N03Rik	1082.93	-0.311977	0.278567	0.861372
Ifi204	1264.14	-0.311038	0.38154	0.776157
Eno3	279.44	-0.308655	0.398495	0.767517
Rfc4	216.182	-0.305453	0.574498	0.637994
Tnc	2670.39	-0.303254	0.245442	0.88154
Adamts5	6786.1	-0.30109	0.236855	0.886673
Ipo5	4723.76	-0.293067	0.226342	0.892398
Apol9a	636.578	-0.289533	0.655733	0.599212
Mthfd1	836.94	-0.287786	0.254994	0.879933
Ccnb2	814.419	-0.285476	0.260838	0.877022
Exosc8	534.053	-0.28542	0.297618	0.855882
Myc	1572.49	-0.282806	0.246051	0.885384
Gstt1	621.769	-0.277518	0.290632	0.862684
Col8a1	3388.2	-0.276881	0.246795	0.886124
L3mbtl2	589.251	-0.274499	0.289426	0.864988
Skil	819.132	-0.274136	0.305016	0.853278
Pml	1960.3	-0.271435	0.227283	0.895138
Parp14	2053.96	-0.26897	0.247589	0.886855
Suv39h1	1095.49	-0.268167	0.244774	0.888645
Cit	310.019	-0.266864	0.49249	0.711062
Rcc1	547.947	-0.262007	0.305638	0.857291
Lin54	830.839	-0.256246	0.303134	0.860305
Ier5	1729.34	-0.255993	0.24594	0.889865
Tiam1	707.055	-0.255544	0.28884	0.868911
Thbs1	7112.35	-0.254947	0.227307	0.896687
Sgk1	1386.65	-0.254884	0.399506	0.786634
Lox	43687.7	-0.254276	0.27128	0.877235
Cspg4	1104.39	-0.253069	0.382199	0.802009
Tnfaip3	1309.48	-0.252473	0.285819	0.871259
Slc6a17	1712.01	-0.250389	0.299243	0.864735
Dck	570.192	-0.243544	0.401374	0.791248
Tspo	1785.27	-0.242968	0.238271	0.893866
Umps	932.091	-0.24185	0.291936	0.870563
Ccdc34	503.762	-0.240929	0.323743	0.849972
Ppa1	813.506	-0.240068	0.304885	0.86346
Aaas	631.602	-0.239514	0.287565	0.872858
Pa2g4	2044.16	-0.237248	0.234221	0.896381
Fyn	1064	-0.234469	0.247208	0.891566
Cdkn2d	682.543	-0.232168	0.311471	0.861107
Odc1	473.624	-0.231468	0.693843	0.606894
Ruvbl2	876.139	-0.230871	0.339048	0.841914
Ahr	653.713	-0.230484	0.32466	0.852983
Tubb5	22300.5	-0.226452	0.224465	0.899513
Ddx39	1138.55	-0.223503	0.25936	0.888821
Hat1	875.411	-0.221352	0.326278	0.854156
Hsp90aa1	2034.64	-0.220503	0.249484	0.892563
Lrig1	2514.55	-0.220056	0.264512	0.886491
Igfbp2	4066.12	-0.217696	0.260332	0.889345
Lmna	7680.31	-0.215654	0.205728	0.904736
Gart	1510.02	-0.212393	0.239291	0.896992
Banf1	2584.47	-0.211184	0.218686	0.901917
Lmnb2	746.412	-0.210934	0.271144	0.885197
Jade1	1776.36	-0.206114	0.258435	0.890892
Eif5a	3832.54	-0.204049	0.289472	0.877446
Zfp52	880.81	-0.204032	0.25879	0.891061
Trim59	1990.32	-0.203379	0.221267	0.90164
Esd	2017.34	-0.203342	0.254069	0.892892
Flna	33095.5	-0.203002	0.21288	0.903947
Msn	11401	-0.198013	0.216859	0.90301
Spc24	350.954	-0.197813	0.362294	0.836691
Bora	310.384	-0.197759	0.396463	0.810413
Hn1	1654.49	-0.197071	0.247284	0.896073
Hirip3	616.463	-0.196736	0.284206	0.880942
Parpbp	284.518	-0.196155	0.441271	0.779966
Hmgb2	611.445	-0.195686	0.274004	0.886308
Snrpd2	480.542	-0.190819	0.338094	0.855024
Dek	2161.52	-0.189825	0.25359	0.894823
Spag5	553.814	-0.189786	0.327843	0.861899
Gmnn	287.818	-0.189035	0.39502	0.81858
Igfbp7	7644.99	-0.188105	0.346505	0.849046
Cep192	1545.06	-0.187926	0.227261	0.901501
Ly6e	14950.6	-0.186327	0.235237	0.899802
Fbln2	52287	-0.184652	0.235022	0.899946
Fanci	330.952	-0.182925	0.338634	0.857011
Ppil1	792.641	-0.182881	0.301448	0.875517
Gbp2	821.852	-0.180813	0.289842	0.880742
Anp32b	3323.29	-0.179325	0.216977	0.904212
Ly6a	10277.6	-0.177506	0.216227	0.904475
Ssrp1	5562.2	-0.177342	0.204025	0.907152
Ifit2	1237.83	-0.176503	0.344845	0.854736
Steap1	1299.26	-0.175713	0.311582	0.873083
Fam64a	599.467	-0.175663	0.258917	0.894346
Rbpj	1148.56	-0.174702	0.225677	0.90233
Mthfd1l	666.146	-0.173628	0.250308	0.897295
Gas2l3	473.764	-0.172906	0.286894	0.883875
Zfp850	172.923	-0.172811	0.546662	0.720127
Adar	3154.62	-0.170677	0.217507	0.904866
BC030867	320.17	-0.17042	0.333319	0.862944
Dpysl3	1783.36	-0.169541	0.213038	0.905384
Etaa1	398.938	-0.167752	0.280556	0.887578
Ddx21	2490.08	-0.165196	0.245514	0.898637
Wdr36	1390.08	-0.164315	0.225175	0.903145
Cdc25b	1086.71	-0.163429	0.219967	0.904343
Skp2	649.574	-0.161399	0.232506	0.901779
Tubg1	648.684	-0.161371	0.251145	0.897895
Kif14	496.625	-0.161138	0.254383	0.897143
Lsm4	1218.86	-0.161	0.207562	0.907767
Pim1	666.162	-0.16094	0.241806	0.900089
Tubb4b	1877.49	-0.159708	0.199075	0.909566
Nme1	2740.41	-0.159471	0.208865	0.906903
Usp1	1158.4	-0.15845	0.250408	0.898193
Ldha	12300.9	-0.157868	0.19608	0.910727
Alg13	384.78	-0.157078	0.266361	0.893543
Sema3a	602.895	-0.157021	0.254431	0.897445
Rif1	1474.13	-0.156701	0.21612	0.905512
Atad5	258.018	-0.155522	0.330478	0.867949
Nup37	367.165	-0.155157	0.264479	0.894664
Bop1	1033.44	-0.155075	0.223847	0.90408
Rad21	6135.41	-0.15476	0.182982	0.91467
Pde3a	416.882	-0.154352	0.259789	0.896227
Polh	481.922	-0.154125	0.238399	0.901082
Spdl1	174.258	-0.15161	0.370739	0.844248
Mars	1718.73	-0.15057	0.189369	0.912523
Cdca7	388.707	-0.150149	0.248775	0.89893
Troap	543.91	-0.148181	0.254854	0.898044
Lgals1	20249.4	-0.147868	0.18116	0.916111
Rcc2	3964.62	-0.147575	0.188687	0.912743
Wisp2	9573.02	-0.147462	0.175845	0.91799
Mcm4	1990.91	-0.147272	0.1897	0.912633
Itpripl2	12286.5	-0.146413	0.190495	0.912413
Rbm38	269.29	-0.145778	0.268442	0.894186
Tfrc	3782.97	-0.145408	0.20506	0.908735
Nup107	782.273	-0.143891	0.200913	0.909917
Me2	1017.2	-0.143108	0.211976	0.907889
Nup205	2567.16	-0.142185	0.176136	0.918375
Clpb	590.172	-0.141825	0.215135	0.906402
Myh9	20143.9	-0.140931	0.17036	0.920064
Nup85	1076.25	-0.140899	0.188085	0.913824
Axl	15427.2	-0.140711	0.192701	0.91197
Nexn	227.658	-0.140492	0.271106	0.893704
Lgals3	4272.82	-0.139193	0.185538	0.914879
Ergic1	6153.35	-0.139153	0.178727	0.917308
Zmat3	1144.44	-0.136339	0.185245	0.915293
Nedd9	456.463	-0.136134	0.219172	0.906149
Scx	230.913	-0.136042	0.249995	0.899658
Cxcl2	334.206	-0.135999	0.244827	0.900659
Helz2	3411.71	-0.133896	0.166117	0.922297
Gfra2	408.309	-0.131502	0.217097	0.906528
Il16	1230.13	-0.131457	0.176505	0.918946
Irgm1	1712.18	-0.131388	0.2132	0.908011
Serpine1	1310.81	-0.131134	0.216837	0.906653
Smc4	4177.67	-0.130892	0.162261	0.923745
Nop56	1145.04	-0.130731	0.177304	0.918567
Xrcc2	262.438	-0.130118	0.227044	0.905255
Orc1	146.349	-0.129789	0.261662	0.897596
Kifc1	505.495	-0.12911	0.203743	0.910381
Itprip	907.055	-0.128965	0.194969	0.912081
Raph1	1371.61	-0.128764	0.1721	0.92043
Pold1	850.416	-0.128616	0.185729	0.915806
Syce2	200.624	-0.128519	0.2341	0.903414
Rnaseh2c	381.374	-0.128503	0.204334	0.910034
Zfhx3	1249.59	-0.128441	0.207127	0.909212
Mdc1	2841.78	-0.127688	0.167597	0.92221
Carhsp1	2321.43	-0.127652	0.190295	0.914143
Ccne1	481.078	-0.127595	0.194813	0.912303
Wars	1041.19	-0.127554	0.182949	0.916714
Haus8	272.663	-0.127297	0.216198	0.907522
Tyms	949.295	-0.127034	0.187469	0.91519
Mlkl	571.801	-0.126825	0.192363	0.913287
Mis18bp1	327.869	-0.126227	0.208097	0.909093
Nop16	429.153	-0.126091	0.198174	0.911858
Tfdp1	1831.94	-0.125886	0.173543	0.919972
Herc6	502.548	-0.125578	0.201001	0.911409
Ube2t	140.939	-0.12557	0.248573	0.900517
Lars	2251.18	-0.125389	0.160457	0.924572
Aunip	137.549	-0.124802	0.255079	0.899077
Atm	1478.46	-0.124505	0.18184	0.917111
Ly75	944.49	-0.123844	0.181142	0.917699
Oip5	209.468	-0.12374	0.222316	0.906023
Phgdh	794.878	-0.123521	0.18261	0.916913
4930427A07Rik	330.046	-0.12327	0.207269	0.9098
Smpdl3b	1360.26	-0.122912	0.186122	0.916212
Bmper	749.219	-0.122902	0.193629	0.913178
Pbk	578.158	-0.122787	0.208393	0.90933
Pik3cb	575.601	-0.122136	0.189678	0.914774
Cct7	5140.37	-0.121381	0.158585	0.925542
Nucks1	2641	-0.120987	0.158819	0.925462
Nsun2	1905.66	-0.12087	0.166767	0.923071
Glrb	161.621	-0.120859	0.242069	0.902055
Tmed5	2402.1	-0.120638	0.171638	0.921152
Pcna	912.797	-0.120366	0.172564	0.920702
Ckap5	3951.64	-0.120105	0.152611	0.928157
Krt80	188.35	-0.119869	0.224504	0.905896
Fblim1	857.43	-0.119203	0.165668	0.923325
F830016B08Rik	139.493	-0.119135	0.230401	0.904996
Ran	1938.9	-0.119031	0.168752	0.92247
Polr1a	1846.16	-0.118954	0.157557	0.926095
Cct3	4224.71	-0.118725	0.155941	0.926641
Pls3	6826.55	-0.118717	0.149027	0.930316
Depdc1a	117.989	-0.118517	0.231674	0.904605
Sec14l1	4278.57	-0.118214	0.151505	0.929253
Cdc7	528.319	-0.118125	0.183939	0.916813
Tnfrsf12a	1336.99	-0.118	0.168272	0.922557
Reep4	797.518	-0.117744	0.181829	0.918087
Dusp8	322.004	-0.117554	0.187863	0.915908
Dtymk	746.41	-0.117052	0.170557	0.921773
Reep5	3421.54	-0.116404	0.164137	0.924244
Gars	3693.68	-0.115615	0.152228	0.928819
Fam129b	6362.14	-0.114504	0.155026	0.927179
Gbp7	1030.01	-0.113692	0.176424	0.919602
Fn1	238427	-0.111473	0.171565	0.92186
Abce1	4122.01	-0.110795	0.154473	0.927784
Pkhd1	436.014	-0.110453	0.174739	0.920521
Pcdh19	109.639	-0.109839	0.206143	0.911183
Kpna2	197.179	-0.109833	0.191376	0.915087
Tap2	1183.32	-0.109819	0.169065	0.9229
Hnrnpab	3975.13	-0.109218	0.153162	0.929181
2900026A02Rik	1208.84	-0.10921	0.150925	0.930036
Tagln2	7091.51	-0.10904	0.15556	0.927483
Pdxk	1467.77	-0.108483	0.148089	0.931484
Met	3774.42	-0.108286	0.151273	0.929966
Hsph1	1827.53	-0.108025	0.148597	0.931144
Fat1	10927.3	-0.107945	0.166975	0.923578
Asns	1339.74	-0.107663	0.154731	0.928231
Tcof1	2129.63	-0.107644	0.144353	0.933387
Set	1244.32	-0.107436	0.152406	0.929468
Rpsa	555.198	-0.106643	0.160472	0.92578
Anxa2	9655.3	-0.10657	0.137408	0.937962
Psip1	2453.61	-0.105733	0.141367	0.935428
Rab32	440.219	-0.105553	0.169356	0.923156
Pask	361.773	-0.105541	0.163813	0.924736
Tmeff2	158.208	-0.105515	0.18455	0.917894
Twist2	339.706	-0.105436	0.174894	0.921062
Ncl	11235.6	-0.105393	0.141143	0.935726
Fbxo5	435.333	-0.105112	0.16011	0.926017
Fam162a	1107.99	-0.105051	0.158601	0.926564
Xkr5	226.865	-0.104715	0.184135	0.918279
Nop58	1684.7	-0.104341	0.14914	0.931212
Pold2	618.981	-0.104228	0.154241	0.928746
Mtbp	523.909	-0.103894	0.15554	0.927933
Trmt6	577.293	-0.103818	0.155494	0.928008
Dkc1	812.907	-0.10351	0.155032	0.928452
Phlda3	755.097	-0.103409	0.151397	0.930386
Iigp1	1267.89	-0.103282	0.182836	0.918757
Nxt1	376.769	-0.103281	0.162347	0.925302
Impa1	1514.34	-0.103024	0.146707	0.932743
Wwc1	522.662	-0.102797	0.163326	0.925141
Tm4sf1	7809.73	-0.10237	0.149586	0.931076
Prps1	594.248	-0.102345	0.151818	0.930247
Mcph1	583.408	-0.102256	0.154855	0.928599
Ncam1	1509.69	-0.102176	0.168814	0.923409
Vrk1	317.372	-0.102006	0.162307	0.925382
Cdk5rap2	1284.23	-0.101864	0.142506	0.935005
Utp20	1272.93	-0.0997534	0.139649	0.937348
Oas1a	339.584	-0.0995981	0.178102	0.920247
Tatdn2	1312.24	-0.0995917	0.143555	0.934516
F2r	2352.94	-0.0993241	0.139934	0.937064
H1fx	288.436	-0.0993145	0.160377	0.92633
Atic	1441.15	-0.0992763	0.143126	0.934945
Ptx3	16981.3	-0.0992328	0.142615	0.935187
Loxl4	1641.21	-0.0991013	0.145625	0.933451
Eml6	196.801	-0.0990932	0.167976	0.923829
Rassf1	1026.16	-0.0990682	0.139603	0.937516
Tmsb4x	6560.86	-0.0987226	0.151615	0.930595
Ptchd4	434.414	-0.098286	0.153416	0.929682
Syt7	798.09	-0.0981038	0.142413	0.935548
BC055324	224.774	-0.0977152	0.161801	0.925859
Fam83d	597.776	-0.0976578	0.144163	0.934268
Lin9	256.855	-0.0975746	0.159315	0.926796
Senp1	905.839	-0.0974781	0.141865	0.935963
Tipin	627.821	-0.0974539	0.152668	0.930177
Dis3	871.102	-0.0969168	0.140145	0.937234
Lurap1l	125.047	-0.0968723	0.172229	0.922643
Ugdh	3469.3	-0.0968532	0.133998	0.94151
Kars	2870.46	-0.0962299	0.138472	0.938456
Ccl7	772.48	-0.0961467	0.140819	0.93672
Fhdc1	279.405	-0.0958754	0.163091	0.925621
Bdnf	1261.04	-0.0957886	0.135795	0.940713
Sfrp2	20979.2	-0.0956655	0.130699	0.94346
Dstn	4398.6	-0.0956357	0.144339	0.934392
Cbx5	4733.61	-0.0955263	0.128241	0.945241
Actr3	2201.26	-0.0954856	0.140906	0.936835
Etv5	131.934	-0.0954737	0.1742	0.922036
Serbp1	6560.47	-0.0954519	0.137245	0.939527
C4bp	2450.73	-0.095269	0.140415	0.937178
Irf2bpl	2119.23	-0.095175	0.13862	0.938565
Ezr	1580.5	-0.0951533	0.132622	0.942525
Mthfd2	861.79	-0.0951417	0.148004	0.932677
Neil3	374.665	-0.0950379	0.155696	0.928964
Klf13	968.014	-0.0950345	0.139186	0.937907
Iars	2215.77	-0.0950132	0.131881	0.943043
Rfwd3	972.005	-0.0950045	0.13583	0.940813
Heatr1	779.628	-0.094803	0.139597	0.937796
Prkar2a	1389.21	-0.0947883	0.142199	0.936022
Snrnp40	638.116	-0.0944774	0.145069	0.933893
Gemin6	133.114	-0.0944436	0.164915	0.92506
Tln2	957.203	-0.0942722	0.140452	0.93746
Cenpm	187.812	-0.0942277	0.15905	0.927103
Pkmyt1	411.28	-0.0942252	0.149927	0.931819
S100a10	4279.35	-0.0941644	0.136619	0.940151
Mboat1	293.592	-0.0939671	0.150093	0.931685
Gbp9	1258.44	-0.0937085	0.132221	0.942856
Cenpl	167.963	-0.0936926	0.15953	0.926949
Anxa3	3035.04	-0.0935616	0.13242	0.942715
Ramp3	192.252	-0.0929245	0.156795	0.928526
Rnf168	754.186	-0.0928546	0.138915	0.938619
Mre11a	422.685	-0.0925132	0.146313	0.933641
Gsn	6324.39	-0.0922862	0.124998	0.947829
Tmem45a	938.115	-0.091365	0.139377	0.938183
Ttf2	759.811	-0.0909618	0.133907	0.942143
Ccsap	168.409	-0.0906658	0.155541	0.929397
Dnaaf2	173.792	-0.0906331	0.156464	0.928891
Gnb4	318.111	-0.0905995	0.144956	0.934577
Ppm1g	2542.31	-0.090153	0.127212	0.946298
Nolc1	2156.77	-0.0900715	0.131199	0.943734
H2afj	762.627	-0.0900575	0.133406	0.942478
Nrg1	1057.09	-0.0900059	0.130933	0.943916
Tlr7	182.444	-0.0898169	0.158329	0.927709
Kpnb1	9497.22	-0.0897268	0.125311	0.947868
Tmem194	606.998	-0.0895985	0.149399	0.932416
4930503L19Rik	430.281	-0.0894032	0.14123	0.937404
Fst	1096.94	-0.0892985	0.134542	0.941853
Hacd4	911.27	-0.0892971	0.132693	0.94309
1190002F15Rik	235.705	-0.089219	0.147171	0.933514
Xpo1	4207.22	-0.0890857	0.127267	0.946381
Isoc1	934.105	-0.0890554	0.14196	0.936663
Ggta1	1453.78	-0.0889569	0.136967	0.940561
Fanca	243.664	-0.0888063	0.146949	0.933578
Nup160	941.716	-0.0887898	0.130243	0.944409
Nup43	235.889	-0.088759	0.14896	0.932808
Rab23	797.059	-0.0886838	0.131341	0.94378
Msh6	1439.57	-0.0885557	0.127405	0.946339
Ezh2	810.406	-0.0885366	0.131047	0.943961
Eif3d	3343.88	-0.0882618	0.124165	0.949052
Rttn	348.042	-0.088226	0.142416	0.936431
Emd	1515.04	-0.0880698	0.134615	0.94195
Medag	2975.59	-0.0879344	0.132267	0.943229
Myl12a	6683.61	-0.0877611	0.133759	0.94243
Nfix	6311.76	-0.0877058	0.125754	0.94775
Rab39b	367.723	-0.0876612	0.138371	0.939579
Cars	1035.83	-0.0876154	0.128006	0.946048
Eif4ebp1	1746.5	-0.0873439	0.135445	0.941461
Casp8ap2	1384.9	-0.0870825	0.126644	0.946953
Tsc22d2	2793.04	-0.0867481	0.123725	0.949422
Pcdh18	349.812	-0.0865703	0.14324	0.936139
Eri1	1053.07	-0.0862095	0.13302	0.943136
Bzw2	828.82	-0.0859446	0.129207	0.945456
Cpox	654.373	-0.0855674	0.130615	0.944542
Hsp90ab1	36058.1	-0.085522	0.120399	0.952302
Kpna3	1581.64	-0.0854324	0.127305	0.946628
B3gnt3	155.155	-0.0852756	0.150665	0.932086
Orc2	516.082	-0.0851066	0.134275	0.942287
Cux1	1211.25	-0.0850087	0.126477	0.947355
Nup62	2008.38	-0.0849481	0.131385	0.944186
Ddx58	3356.47	-0.0847998	0.128683	0.945964
Rps6ka4	2214.24	-0.084777	0.122833	0.95029
Itgb7	152.388	-0.0846062	0.146386	0.934144
Syt11	1747.5	-0.084556	0.133446	0.94295
Recql	677.351	-0.0843489	0.128127	0.946215
Apbb1ip	646.667	-0.0843122	0.130226	0.944937
Tpm1	19508.8	-0.0842199	0.123419	0.949932
Gins3	333.149	-0.0841456	0.136258	0.941263
Cltb	566.179	-0.0840639	0.13217	0.943643
Snrpb	2896.65	-0.0840473	0.125263	0.948524
Mis18a	307.28	-0.0836749	0.139381	0.939263
Fam122b	257.468	-0.0834369	0.138158	0.940305
Myadm	7145.73	-0.0834314	0.123877	0.949533
Supt16	2529.13	-0.0832428	0.120556	0.952432
Lyst	769.676	-0.0831844	0.130594	0.944762
Them6	309.964	-0.0830007	0.138351	0.940048
Npm3	219.813	-0.0829206	0.139607	0.939156
Mtcl1	495.826	-0.0827849	0.129208	0.945796
Tor3a	1380.94	-0.0827834	0.121675	0.951402
Nup133	1455.03	-0.0827255	0.121501	0.951571
Serpinb9	3334.69	-0.0827121	0.128646	0.94609
Loxl2	730.462	-0.0825785	0.136315	0.941362
Lars2	19295.3	-0.0824239	0.131398	0.94432
Mndal	160.876	-0.0823833	0.148501	0.933195
Pkia	711.387	-0.0823404	0.138277	0.940357
Nmt2	1003.01	-0.0822281	0.124392	0.949349
Pdlim5	4249.56	-0.0821611	0.123883	0.949715
Nos2	1142.11	-0.082158	0.126985	0.947074
Sh3bp5	636.473	-0.0818945	0.127445	0.946872
Naa15	2368.6	-0.0818852	0.118375	0.954277
Poc1b	330.382	-0.0818532	0.135736	0.941755
Bok	111.496	-0.0817976	0.148591	0.933259
Psmb9	69.5276	-0.0817818	0.151867	0.931886
D030056L22Rik	526.535	-0.0814999	0.128442	0.946256
Pfdn6	502.204	-0.0813547	0.13088	0.944718
Cct4	4082.54	-0.0813176	0.121086	0.952138
Slc25a10	732.867	-0.0812311	0.124948	0.949126
Grk5	252.56	-0.0811781	0.134828	0.942335
Steap2	6624.89	-0.0811746	0.121977	0.951368
Mcm8	170.501	-0.0811171	0.141317	0.938018
Igtp	479.886	-0.0808617	0.127559	0.946913
Gtf3a	240.067	-0.0808191	0.136523	0.941412
Gemin5	601.578	-0.0805463	0.126755	0.947711
Ranbp1	1244.76	-0.0803459	0.126785	0.947632
Txn1	4971.27	-0.0802036	0.122625	0.950922
Rad54l	222.456	-0.0795805	0.13473	0.94262
Ola1	1425.85	-0.0794428	0.122811	0.950817
Pkp2	147.893	-0.0793224	0.138854	0.940203
Nomo1	3194.81	-0.0792979	0.12125	0.952236
Sp100	176.635	-0.0792329	0.138562	0.940459
Ero1l	973.262	-0.0792174	0.123636	0.950255
Rras2	2233.17	-0.0791154	0.131026	0.944894
Mif	941.591	-0.0788874	0.126953	0.94779
Prex2	606.887	-0.078755	0.126141	0.948448
Fbl	218.419	-0.0787019	0.134411	0.942809
Rad54b	220.023	-0.0786764	0.135776	0.941998
Parp9	1691.79	-0.0786511	0.126397	0.948256
Zc3hav1	1717.57	-0.078565	0.126736	0.948024
Polr1b	656.841	-0.0785502	0.123452	0.950502
Dtx3l	1103.69	-0.0785397	0.128945	0.946173
Tdp2	578.356	-0.0784621	0.123407	0.950573
Map6	768.838	-0.0782266	0.122388	0.9513
Nup155	1551.89	-0.078133	0.121274	0.952367
Ybx1	4479.69	-0.0781062	0.127377	0.947474
Eif2b2	433.172	-0.0780003	0.128526	0.946546
Usp15	1351.14	-0.0778917	0.117484	0.955306
Cenpk	140.854	-0.077851	0.137638	0.941164
Tuba1a	4071.71	-0.0778	0.11483	0.957826
Aldh18a1	2812.59	-0.0777363	0.115399	0.956778
Frmd4a	902.224	-0.0776983	0.121874	0.951873
Rps2	2095.45	-0.0775782	0.127808	0.947034
Ubr4	6261.93	-0.0775549	0.123647	0.950432
Ntn1	951.904	-0.0774403	0.124813	0.949496
Akt3	803.487	-0.0774282	0.126329	0.948409
Abhd8	1555.45	-0.0767849	0.118832	0.954337
Eif2s1	905.359	-0.076779	0.119587	0.95373
Ankrd50	1795.42	-0.076613	0.120546	0.952947
Itgav	3527.42	-0.0766006	0.12095	0.952755
Mir6236	1260.54	-0.0764955	0.131005	0.945198
Gdnf	1235.7	-0.0763183	0.117266	0.955591
Dnph1	335.085	-0.0762815	0.128126	0.946994
Klhl23	393.874	-0.0761391	0.127686	0.947395
Med27	252.066	-0.0760509	0.131128	0.945111
Sapcd2	265.185	-0.0760061	0.130635	0.945413
Fam107b	894.019	-0.0759111	0.133394	0.943598
Vcl	9619.36	-0.075883	0.114354	0.958431
Nup188	2586.97	-0.075864	0.113346	0.959236
Plrg1	930.085	-0.0757309	0.117918	0.955075
Tdp1	216.016	-0.0756627	0.130059	0.94588
Stat1	2127.73	-0.075612	0.116474	0.956234
Cenpb	4964.22	-0.0756067	0.113245	0.96093
Ilf2	1564.42	-0.0755603	0.115024	0.957672
Sass6	236.748	-0.0754648	0.130282	0.945669
Armcx4	2373.14	-0.0753674	0.125268	0.949386
Prpf38a	564.453	-0.075345	0.122015	0.952038
Gm4951	194.064	-0.0752467	0.136552	0.941901
Rrp12	269.269	-0.0752457	0.128433	0.946832
Acot9	485.634	-0.0747974	0.124497	0.950076
AI607873	230.817	-0.0744328	0.133532	0.943689
Cdc42ep3	478.881	-0.0743866	0.125929	0.949089
Rpl8	15590.1	-0.074312	0.116512	0.956151
Ppp1r14b	772.293	-0.0742851	0.122954	0.951265
Lama2	86.3449	-0.0742832	0.140109	0.939789
Nap1l1	3110.93	-0.0742552	0.114645	0.958232
Ahctf1	2115.06	-0.0742397	0.115007	0.957595
Ifih1	896.298	-0.0742226	0.127653	0.947593
Txnip	3245.21	-0.0742225	0.115475	0.957071
Epb4.1l2	3334.19	-0.0742078	0.11142	0.988596
Osbpl3	1175.92	-0.0741265	0.12102	0.952883
Sgms2	997.815	-0.0740827	0.116318	0.956426
Snrpd1	736.044	-0.0740497	0.125141	0.949569
Med14	1174.24	-0.073997	0.115486	0.957387
Stom	1932.75	-0.0738757	0.120379	0.953263
Traip	295.469	-0.073609	0.124669	0.95004
Hmga1	58.4126	-0.073577	0.139884	0.939996
H19	775.517	-0.0735688	0.125389	0.949459
Myh10	3450.59	-0.0735306	0.114232	0.958801
Gap43	51.7252	-0.0735242	0.140626	0.939421
Htr2a	311.408	-0.0732915	0.131587	0.945024
Hipk2	798.661	-0.0732255	0.1257	0.949275
Cenpn	353.582	-0.0731817	0.122516	0.951806
Ccne2	121.303	-0.0730254	0.133491	0.943825
Hspg2	21044.7	-0.0729769	0.12436	0.950326
Ifitm3	12823.7	-0.0728352	0.111799	0.985767
Cct6a	4015.99	-0.0728166	0.115534	0.957465
Cstf1	957.141	-0.0726488	0.11482	0.958357
Exosc1	358.943	-0.0726083	0.123482	0.95106
Pithd1	357.556	-0.0726015	0.122387	0.951972
Sac3d1	249.044	-0.0726007	0.125226	0.949642
Ccrn4l	1061.86	-0.0723637	0.122831	0.951638
Mdn1	1549.75	-0.072253	0.123883	0.950783
Ifi202b	2475.18	-0.0722527	0.125102	0.949896
Trim56	795.87	-0.0722491	0.117497	0.955733
Tnk2	3999.76	-0.0721345	0.110781	0.994084
Adsl	823.111	-0.0720532	0.115819	0.957098
Usp39	968.014	-0.0720341	0.119787	0.954127
Slc2a1	1988.3	-0.0719366	0.116935	0.956289
Rhob	1416.46	-0.0718268	0.120608	0.953326
Rtkn2	92.3921	-0.0717586	0.133342	0.944006
Ica1	261.365	-0.0715332	0.12386	0.950852
Pdlim7	1392.4	-0.0715214	0.112309	0.960283
Kctd9	879.118	-0.0714864	0.11508	0.958506
Snx7	684.6	-0.071398	0.119813	0.954157
Eif3l	3552.81	-0.0713829	0.112091	0.960553
Amotl2	12460.8	-0.0712845	0.110017	0.99555
Ccl2	1280.94	-0.0712512	0.114174	0.959259
Itpripl1	321.509	-0.0712281	0.123072	0.95147
Gstcd	384.648	-0.0711469	0.120914	0.953169
Gm4737	383.833	-0.0711447	0.120246	0.953791
Cacybp	953.3	-0.0710848	0.120678	0.953357
Ms4a4d	68.2248	-0.0710346	0.135518	0.942903
Orc6	867.774	-0.0707737	0.115904	0.957361
Trim37	1091.98	-0.070733	0.115993	0.957335
Pcnt	1051.73	-0.0707244	0.117057	0.956124
Egln1	2069.53	-0.0706781	0.118449	0.955277
Scn3a	493.362	-0.0706632	0.124452	0.950538
Pvt1	244.529	-0.0706529	0.123848	0.950956
Metrn	996.527	-0.0703453	0.114044	0.959116
Rad51c	116.616	-0.0703039	0.129656	0.946463
Cct5	4958.9	-0.0701716	0.110835	0.988353
Cad	2413.72	-0.070129	0.109373	0.994424
Sertad4	126.587	-0.0699384	0.128589	0.947195
Slc25a13	514.697	-0.0699198	0.117249	0.956068
Arhgap36	52.5554	-0.069892	0.135237	0.943183
Tpd52	378.459	-0.0698855	0.123156	0.951605
Cnnm4	257.645	-0.0698131	0.125529	0.949788
Psrc1	206.758	-0.0697371	0.127797	0.948179
Cebpd	4633.73	-0.0696641	0.10977	0.994515
Frmd8	1685.19	-0.0696577	0.110636	0.993771
Hhip	1278.29	-0.0695534	0.114683	0.958825
Nars	4441.69	-0.0693831	0.109153	0.994819
Mex3c	1980.24	-0.0692903	0.115254	0.958282
Slc25a24	2643.53	-0.0692386	0.112959	0.960009
Snrpe	435.99	-0.069032	0.121148	0.9532
Pgk1	483.531	-0.0690115	0.120894	0.95342
Clic4	8356.56	-0.0689891	0.113261	0.960306
Baz1b	5648	-0.0688128	0.107752	0.988756
Csf1	9835.61	-0.0687443	0.111578	0.972961
Eif1ax	1577.03	-0.0686968	0.115229	0.958332
Slbp	780.796	-0.0686923	0.1134	0.960441
Gsto1	1578.95	-0.0686687	0.114055	0.959963
Snrpa1	379.177	-0.0685465	0.119296	0.954841
Timeless	1061.26	-0.0685221	0.113554	0.959847
Phf6	1145.5	-0.0684984	0.113454	0.960754
Cryab	902.473	-0.0684721	0.115384	0.958456
Irf7	674.902	-0.0684388	0.121558	0.953011
Celf2	493.765	-0.0683168	0.120697	0.953668
Cyp39a1	388.283	-0.0682596	0.122923	0.952105
Palld	4110.77	-0.0681039	0.110046	0.990775
Chaf1b	529.752	-0.0679732	0.116736	0.956805
Aars	7153.6	-0.067905	0.107685	0.994409
Xrcc6	742.844	-0.0677052	0.112261	0.99535
Gm4841	80.353	-0.0676357	0.132347	0.945068
Gpx1	2666.76	-0.067617	0.109651	0.981214
Higd1a	437.374	-0.0675923	0.118021	0.955676
Rad51b	218.469	-0.0674106	0.122125	0.952787
Fam102b	3839.54	-0.0673359	0.109032	0.988227
Mesdc1	1554.06	-0.0672613	0.112371	0.994724
Hars	1675.05	-0.0672553	0.109886	0.990005
Tbc1d31	470.723	-0.0672454	0.116491	0.957177
E2f4	1515.97	-0.0672203	0.110754	0.993776
Eftud2	2265.19	-0.0671976	0.108642	0.993823
Dok1	540.551	-0.0671763	0.114211	0.959755
Gprc5b	3144.52	-0.0671556	0.112297	0.980164
Rtn4rl2	835.4	-0.0670599	0.112154	0.976466
Tex30	234.149	-0.0670095	0.12031	0.954217
Anxa1	6624.05	-0.0669804	0.107341	0.995368
Nsmce2	894.92	-0.066942	0.113067	0.960328
Ppp1ca	5924.57	-0.0667958	0.111385	0.995729
Klhl21	956.415	-0.0667557	0.111021	0.995088
Rplp2	1990.89	-0.0667085	0.110757	0.989953
Dbr1	406.987	-0.066683	0.115952	0.957543
Flrt2	943.13	-0.0666113	0.116672	0.956992
Bgn	71689.8	-0.0664591	0.11108	0.981828
Sap18	691.407	-0.0663961	0.117477	0.956179
Ppat	562.837	-0.0663353	0.116109	0.957928
Mrpl20	604.291	-0.0663161	0.114782	0.959283
Apcdd1	560.965	-0.0662812	0.118064	0.955845
Dpy30	455.404	-0.0662557	0.115681	0.958531
Wrnip1	1128.25	-0.066186	0.110274	0.97872
Lrrc40	718.916	-0.0661706	0.111522	0.983713
Cdv3	1454.87	-0.0661695	0.11098	0.995645
Ctla2a	299.933	-0.0660778	0.12127	0.953451
Chpf	4216.04	-0.0658327	0.11289	0.959731
G2e3	699.312	-0.0658262	0.112552	0.991367
Hlf	272.056	-0.0658124	0.119227	0.955133
Bag4	697.505	-0.0657501	0.112439	0.993323
Dnajc2	446.82	-0.0656765	0.116006	0.957621
Rbbp7	3347.84	-0.0656731	0.108407	0.994093
Foxf1	252.916	-0.0655952	0.118812	0.955506
Cdc42ep2	1133.76	-0.0655538	0.108554	0.988038
Dcbld2	3790.1	-0.0654321	0.109113	0.995598
Cpne1	2708.34	-0.0653878	0.107404	0.994971
Nde1	1552.26	-0.0653874	0.107232	0.98009
Nmral1	435.991	-0.0653547	0.11421	0.960101
Lyar	535.841	-0.0653026	0.117086	0.956751
Pinx1	154.68	-0.0651229	0.122962	0.9524
Mcmbp	1519.66	-0.0650973	0.107711	0.995759
Tbl1xr1	1642.53	-0.0650626	0.1074	0.980558
Cmc2	323.55	-0.0650245	0.11589	0.958307
Hspd1	2370.38	-0.0649375	0.106365	0.995204
Glipr1	434.516	-0.0649358	0.115444	0.959426
Cpt1a	2878.57	-0.0649046	0.108444	0.995574
Rbm28	1480.77	-0.0648556	0.107473	0.991785
Siah1b	177.598	-0.0648215	0.121923	0.953074
Gpr39	168.577	-0.0648087	0.122758	0.952562
Zmynd19	320.878	-0.0647609	0.119261	0.955191
Zfp961	364.845	-0.0647584	0.116749	0.957204
Fam110a	378.411	-0.0647036	0.114946	0.959092
Gatad2a	2216.34	-0.0646788	0.107029	0.995196
Dhx29	506.136	-0.0646708	0.11333	0.960124
Nip7	997.016	-0.064611	0.11062	0.990278
Ngfrap1	2209.27	-0.0645798	0.109314	0.993563
Rap1gap2	104.818	-0.0645672	0.124284	0.951231
Ncapd3	855.405	-0.0644798	0.109841	0.995647
Eda2r	90.356	-0.0644495	0.125378	0.950467
Naa10	377.844	-0.0644372	0.115309	0.959307
Ubxn2a	272.783	-0.0643809	0.121186	0.953761
Tulp4	1622.14	-0.0643591	0.111166	0.988376
Dync1h1	11458.6	-0.0642609	0.113163	0.960643
Hmga2-ps1	234.493	-0.0642223	0.117587	0.956344
Simc1	453.874	-0.0642156	0.11268	0.994765
Postn	238.897	-0.0642075	0.123755	0.951772
Slc30a4	4399	-0.0641607	0.10482	0.992788
Ahsa1	1064.56	-0.0641276	0.111517	0.984685
E2f1	1054.26	-0.0641019	0.108377	0.993778
Xpo4	346.777	-0.0640966	0.116068	0.958382
Rad23b	5808.75	-0.0640854	0.110807	0.992994
Zik1	214.917	-0.0639391	0.117822	0.956096
Ttc7	813.665	-0.0638765	0.109832	0.990458
Hprt	960.906	-0.0638755	0.112604	0.995745
Sf3a3	776.053	-0.0638603	0.109741	0.989118
Haus1	172.539	-0.0636798	0.120141	0.954724
Hspa14	1016.29	-0.0636634	0.108826	0.990096
Hspbap1	215.864	-0.0635906	0.117533	0.956616
Cdc34	801.104	-0.0635756	0.111067	0.978907
Stil	480.532	-0.0635559	0.114324	0.960687
Zbtb14	292.549	-0.0634121	0.114976	0.959331
Mipep	153.474	-0.0634035	0.120499	0.954427
Raly	3350.06	-0.0633294	0.108152	0.987561
Dusp1	961.39	-0.0632454	0.110434	0.980618
Sae1	2520.8	-0.0632433	0.107872	0.987645
Ehf	390.307	-0.0631983	0.113466	0.960055
Cdk6	213.221	-0.0631915	0.119127	0.955449
Uba2	2241.29	-0.06316	0.107219	0.994902
Itga5	4503.92	-0.0631439	0.110669	0.992474
Utp6	584.112	-0.0630434	0.110507	0.98768
Psmb3	560.445	-0.0630108	0.114019	0.96082
Vps13a	688.229	-0.0629673	0.115048	0.958727
Nr4a1	187.563	-0.0628188	0.122358	0.952915
Serpinb6a	5219.62	-0.0628144	0.105607	0.98144
Gipc1	1699.25	-0.0627401	0.10563	0.988169
Cep76	320.638	-0.062722	0.113876	0.960974
Haus3	509.4	-0.0627084	0.110912	0.994436
Syne3	903.184	-0.0626943	0.108939	0.993404
Rpl32	4454.27	-0.0624455	0.112227	0.962286
Nol9	994.688	-0.062419	0.107302	0.990098
Eef1g	2390.41	-0.062401	0.104401	0.992796
Smg5	2202.13	-0.0623559	0.104137	0.990948
Spred2	737.638	-0.0622267	0.11551	0.959212
Trib2	595.653	-0.0622215	0.109497	0.995628
Clic1	6055.42	-0.0621787	0.102562	0.992773
Psmc4	1858.69	-0.0621419	0.107709	0.993358
Slco3a1	4791.96	-0.0621344	0.1074	0.994677
Prpf8	6534.16	-0.0621237	0.102798	0.970178
Otud7b	2575.32	-0.0621178	0.103921	0.991231
Uchl1	118.248	-0.0620864	0.120434	0.954576
Zgrf1	325.531	-0.0620144	0.115045	0.959068
Dhdds	847.169	-0.0619916	0.108002	0.993593
Pdf	486.536	-0.061974	0.110444	0.994906
Cdca4	1002.15	-0.0619299	0.112538	0.993716
Noc2l	1069.55	-0.0619278	0.106296	0.995605
Mrpl49	707.856	-0.0619094	0.109687	0.994234
Xaf1	297.156	-0.0619026	0.118176	0.956316
Chek2	265.402	-0.0618797	0.11468	0.959685
Lsm3	626.866	-0.0618487	0.110441	0.9928
Ftsj3	2164.85	-0.0617767	0.104035	0.993751
Fkbp1a	4964.72	-0.0616897	0.109973	0.995589
Lgals9	2569.45	-0.0615349	0.109898	0.977639
Rtp4	1124.97	-0.0615118	0.117875	0.956453
Olfml3	1761.97	-0.0614656	0.11266	0.995424
Slc39a10	2212.92	-0.0614474	0.107477	0.994341
Rfc2	579.488	-0.0614162	0.11003	0.985146
Gpr176	1154.02	-0.0613566	0.1063	0.993469
Nup93	1790.27	-0.0613119	0.104205	0.994015
Anapc11	1265.56	-0.0612367	0.10972	0.994786
Pdap1	2007.11	-0.0612202	0.111888	0.993695
Nrm	373.253	-0.0611763	0.113031	0.991083
Nob1	744.86	-0.0611731	0.108077	0.993845
Ivns1abp	1864.47	-0.061145	0.104407	0.994574
Dbndd2	443.918	-0.0610746	0.111765	0.984641
Syncrip	3959.63	-0.0610231	0.103449	0.994374
Arl4c	3073.91	-0.0609847	0.111543	0.976592
Dtwd1	324.577	-0.060972	0.113625	0.959801
Anapc15	195.314	-0.0609371	0.115859	0.959164
Ogfod1	850.137	-0.0608784	0.107335	0.992505
Nmi	352.99	-0.06085	0.116947	0.957724
Ncaph2	1614.93	-0.0608187	0.103991	0.991156
Lsm6	525.224	-0.0608021	0.111161	0.987083
Snhg4	241.585	-0.0607774	0.114125	0.960169
Syne1	958.975	-0.0607368	0.11392	0.960374
Tmem209	1333.51	-0.0606829	0.108739	0.985115
Lsm2	608.357	-0.0606751	0.111678	0.992799
Nhp2	387.949	-0.060652	0.113918	0.960598
Cbl	582.957	-0.0606322	0.110729	0.99365
Ipo11	772.066	-0.0605815	0.109297	0.990933
Oas1g	119.517	-0.0605605	0.119758	0.955162
Rps25	497.942	-0.0605298	0.110771	0.993328
Wisp1	298.367	-0.060483	0.112695	0.985746
Depdc1b	144.552	-0.0604785	0.117867	0.956697
Tle3	1820.32	-0.0604271	0.104354	0.995178
Pcdh9	819.629	-0.0604168	0.109246	0.97559
4933404O12Rik	259.357	-0.0604153	0.115445	0.959019
Sf3b5	1185.1	-0.0603099	0.107981	0.991265
Sh3bgrl2	173.407	-0.0602445	0.11657	0.958555
Tspan5	2358.38	-0.0602176	0.105761	0.974702
Cct2	4582.56	-0.0602041	0.105877	0.988347
Nfatc2ip	183.538	-0.0601932	0.116083	0.958156
Gpatch4	403.332	-0.0601315	0.110708	0.99545
Lrp5	1643.87	-0.0601019	0.108618	0.995085
Atmin	725.624	-0.0600974	0.108992	0.991646
Tmsb10	1598.95	-0.0600914	0.10927	0.9867
Hnrnpd	3712.51	-0.0600648	0.103115	0.994259
Ankrd1	320.096	-0.0600603	0.118583	0.95604
Agpat6	1938.41	-0.0600055	0.105643	0.995506
Rbmxl1	333.877	-0.0599611	0.112568	0.987537
Synj2	93.6394	-0.0599609	0.120428	0.954753
1700066M21Rik	275.682	-0.0598775	0.112997	0.995467
Phf11d	394.053	-0.0598383	0.117898	0.956589
Qser1	1896.67	-0.0598292	0.104493	0.991446
Rab7b	272.984	-0.0597714	0.115267	0.959188
Phldb1	1906.09	-0.0597275	0.104448	0.984319
Aldh5a1	218.041	-0.0597259	0.114248	0.960509
Exosc6	379.033	-0.0596097	0.112058	0.995724
Nmd3	686.535	-0.0596045	0.110429	0.963911
Ywhah	1232.86	-0.059579	0.107924	0.982782
Cttnbp2nl	1300.79	-0.0595685	0.106873	0.991515
Fam46b	478.002	-0.0595391	0.111668	0.994202
Epha4	449.057	-0.059529	0.113777	0.960709
Mbnl3	154.87	-0.0595272	0.116852	0.957775
Prkg2	131.386	-0.0594439	0.120529	0.954783
Col18a1	1054.33	-0.0593268	0.106562	0.988926
Trim27	996.41	-0.0593028	0.105069	0.995193
Cdkn2aipnl	454.257	-0.0592909	0.109886	0.9938
AA414768	213.074	-0.0592003	0.114634	0.959986
Lif	620.388	-0.0591734	0.114425	0.960732
Itih2	11283.9	-0.0591364	0.106414	0.995768
Ddx24	2599.73	-0.0591038	0.105396	0.978804
Prmt5	846.727	-0.0589679	0.106345	0.995676
Nav2	631.575	-0.0588464	0.108753	0.989291
Ppl	412.87	-0.0587879	0.110583	0.986728
Rps18	652.103	-0.0587335	0.107967	0.986462
Ptma	2261.98	-0.0587113	0.106557	0.993475
Aqr	1696.37	-0.0585618	0.102476	0.994586
Bcl2	317.182	-0.0583879	0.110547	0.995215
Psph	472.586	-0.058276	0.110176	0.99435
Kras	1424.82	-0.0582163	0.106716	0.985976
Eif1ad	874.625	-0.0582147	0.105965	0.992943
AA388235	123.332	-0.0582049	0.116688	0.958005
Atg5	616.014	-0.0581867	0.109754	0.986245
Gemin4	408.937	-0.0580649	0.109368	0.981814
Hdac4	212.502	-0.0579905	0.114153	0.959473
Abcc1	2379.46	-0.0579615	0.106863	0.968216
Trib3	257.933	-0.0579258	0.11387	0.960842
Gata6	775.958	-0.0577927	0.105606	0.991362
Cbfb	2311.79	-0.0577757	0.106659	0.995014
Plod1	4024.21	-0.0577461	0.108804	0.988638
Nek7	1689.25	-0.0577328	0.109971	0.98879
Rassf3	559.794	-0.0575769	0.107036	0.99067
Fem1b	2635.75	-0.0575144	0.102182	0.969829
Adss	1196.26	-0.0575057	0.104458	0.98447
Ddx20	562.706	-0.0574498	0.106915	0.978785
Haus5	184.21	-0.0574103	0.114435	0.960576
Knop1	1890.68	-0.0573823	0.102193	0.992193
Flrt1	220.719	-0.0573702	0.114117	0.960952
Kcmf1	1450.95	-0.0570825	0.104609	0.989831
Sipa1l1	1736.66	-0.0568829	0.101637	0.986908
Ccdc109b	533.84	-0.0568504	0.106921	0.994443
Asf1a	414.215	-0.0567925	0.108644	0.990141
Hnrnpm	5686.96	-0.0567921	0.0995969	0.994258
0610011F06Rik	247.958	-0.0567234	0.111377	0.994239
Cebpb	3647.78	-0.0567098	0.100543	0.994514
Tars	2241.86	-0.0565962	0.102499	0.993565
Fam118a	572.118	-0.0565859	0.106749	0.994494
Kti12	408.631	-0.0565558	0.109857	0.993927
Eif6	1764.98	-0.0565467	0.104591	0.995128
Pole2	101.458	-0.0565281	0.11639	0.958898
Alg3	293.993	-0.0565277	0.110202	0.970938
Hdgf	10288.5	-0.0565044	0.104017	0.99091
Tmem109	2919.48	-0.0565024	0.106561	0.987863
Hccs	1144.27	-0.0564573	0.104293	0.994252
Ddx11	376.161	-0.0562893	0.110773	0.995542
Hic1	121.982	-0.0562475	0.114842	0.960215
Exoc4	1260.72	-0.0562364	0.105384	0.990715
Nudc	929.352	-0.0562317	0.103362	0.99559
Strap	3195.47	-0.0561982	0.104553	0.98901
Xpo5	1582.88	-0.056163	0.102756	0.993173
2810025M15Rik	260.841	-0.056145	0.111667	0.995668
Terf1	305.999	-0.0561444	0.109337	0.990206
Msrb3	2654.49	-0.0561258	0.10251	0.994694
Polr1e	250.155	-0.0561013	0.111717	0.985876
Atp10a	928.498	-0.0559861	0.106432	0.994173
Smchd1	2382.64	-0.0559596	0.100115	0.995368
Tln1	15895.3	-0.0559158	0.0987472	0.992069
Chchd5	202.306	-0.0559115	0.112216	0.990437
Iqgap1	8021.36	-0.0556787	0.102523	0.995098
Mrps24	546.8	-0.0556252	0.105719	0.994269
Prickle2	754.434	-0.0556174	0.10352	0.982168
Parp1	2218.52	-0.0555711	0.101588	0.986342
Fam149a	2366.67	-0.0555553	0.103712	0.993341
Timm50	607.711	-0.0555383	0.104668	0.994825
Ctdp1	778.956	-0.0555343	0.106222	0.98967
Mpp6	431.379	-0.0554698	0.110922	0.986478
Rpl18	1288.94	-0.0554689	0.102327	0.987754
Slc43a3	1640.69	-0.0554309	0.105143	0.983793
Mmgt1	1593	-0.0553892	0.10383	0.994648
Fkbp5	543.262	-0.0552908	0.106036	0.981852
Layn	728.312	-0.0552903	0.106023	0.995575
Prep	1798.02	-0.055254	0.102491	0.968346
Sh3bp4	1518.49	-0.0552481	0.106663	0.994602
Snrpd3	1330.69	-0.0551165	0.105511	0.992385
Rpa1	1982.34	-0.0550486	0.100451	0.982007
Slc35e4	951.802	-0.0549896	0.104039	0.989753
Pou3f1	41.571	-0.05495	0.119128	0.955985
Lrrfip1	2333.87	-0.0548954	0.106848	0.994369
Mpi	521.084	-0.054857	0.105224	0.990371
Srm	1103.88	-0.0547492	0.105817	0.993581
Stc2	135.417	-0.0546951	0.112942	0.99297
Spred1	1578.11	-0.0546817	0.104277	0.995091
Slco4a1	77.6534	-0.0546294	0.11716	0.958654
Ascc3	1586.87	-0.0546048	0.102085	0.99028
Thap11	1152.79	-0.0545644	0.101969	0.987488
Dgkz	908.518	-0.0544854	0.102154	0.991737
2700029M09Rik	340.301	-0.05446	0.109614	0.994897
Mprip	3851.28	-0.0544596	0.100323	0.994471
Gltp	1092.32	-0.0544589	0.105771	0.990839
Irgm2	923.963	-0.0544555	0.109363	0.987344
Taldo1	1359.53	-0.0544459	0.101576	0.992759
Naa50	3385.28	-0.0543974	0.10426	0.991752
Etf1	5206.09	-0.0543376	0.102896	0.995027
Errfi1	4745.95	-0.0543235	0.100744	0.99507
Cep152	283.908	-0.0542936	0.109684	0.993707
Klra2	57.9215	-0.0542878	0.117309	0.958055
Dtna	152.632	-0.0542692	0.11177	0.994888
Mybbp1a	2535.82	-0.054263	0.101375	0.977852
Dhrs9	259.777	-0.0542567	0.108823	0.993476
Nol10	381.371	-0.05423	0.106217	0.973467
Ipo7	2113.7	-0.0542164	0.102295	0.989463
Calm3	5923.74	-0.0542122	0.102112	0.99377
Lrch2	634.962	-0.0541885	0.104081	0.994279
Nup50	2004.91	-0.054164	0.0994929	0.981138
Chd1l	240.39	-0.0541355	0.109237	0.977318
Otud4	2682.36	-0.0540629	0.0995077	0.973618
Gch1	116.375	-0.054002	0.114431	0.959614
Gspt1	3403.81	-0.0539935	0.0988716	0.994213
Fhl1	440.381	-0.0539485	0.107604	0.992359
Hspa9	10370.4	-0.0539336	0.0994082	0.994357
Bub3	1824.07	-0.0539316	0.101788	0.982688
Eif2s2	1419.32	-0.053873	0.105117	0.99031
Vps37b	672.178	-0.0538441	0.10363	0.991845
Hist1h2be	34.4509	-0.053728	0.118371	0.956939
Larp1b	196.881	-0.0536913	0.11174	0.994982
Cand2	985.24	-0.0535467	0.101329	0.992869
Rnf26	925.063	-0.0535411	0.101396	0.992595
Tacc2	1093.4	-0.0535155	0.101239	0.99319
Pacsin2	1869.83	-0.0535074	0.102696	0.992683
Elp4	385.775	-0.0535004	0.107604	0.984736
Tceb2	1379.66	-0.0534919	0.102191	0.993522
Farp1	3995.73	-0.0534718	0.0989167	0.993635
Stk10	563.118	-0.0534653	0.104074	0.993246
Triobp	2079.35	-0.0534608	0.101233	0.978667
Aimp2	677.902	-0.0533992	0.103472	0.994056
Siglecg	60.3775	-0.0533744	0.116365	0.95885
Cstf2	1105.24	-0.0533742	0.102463	0.993039
Pwp1	859.289	-0.0533437	0.103371	0.994903
Ly6c1	2180.36	-0.0532499	0.10331	0.991664
Smu1	2544.59	-0.0531672	0.0989339	0.9762
Bag1	2749.81	-0.0531633	0.103897	0.993321
Endod1	898.052	-0.0531525	0.104494	0.973836
Rbm14	1565.77	-0.0530878	0.100515	0.977732
Sdc1	6111.41	-0.0530658	0.104459	0.985275
P4ha3	288.068	-0.0530371	0.110133	0.994782
Specc1	726.365	-0.0529888	0.10347	0.973953
Plekha5	599.913	-0.0529857	0.103159	0.98653
Tlr3	440.971	-0.052925	0.104447	0.995103
Atr	539.861	-0.0528699	0.1039	0.995386
Rqcd1	1252.14	-0.0528494	0.102748	0.975573
Arf2	662.27	-0.0528354	0.106941	0.994813
S100a7a	42.3631	-0.0528212	0.116828	0.958703
Gng11	131.003	-0.0528036	0.111865	0.99521
Dagla	361.677	-0.0527494	0.108969	0.989251
Bcl6	960.757	-0.0527464	0.101474	0.989096
Hmgn1	2593.73	-0.052724	0.103683	0.973934
Krt19	45.7705	-0.0526839	0.116939	0.959043
Ptgfrn	3683.28	-0.052681	0.104724	0.99412
Ywhae	5214.15	-0.0526412	0.101881	0.982807
Nsf	1191.92	-0.0526134	0.101775	0.994155
Mrpl28	1099.55	-0.0526006	0.102156	0.995489
Macf1	5039.17	-0.0525964	0.105854	0.99512
Bcas2	1012.89	-0.0525572	0.101962	0.962409
Adarb1	629.066	-0.0525558	0.103207	0.987886
Wdr3	899.259	-0.0525126	0.101	0.991525
Prmt7	706.645	-0.0524942	0.102766	0.994979
Pfkfb3	1158.23	-0.0524818	0.101551	0.992616
Desi1	1272.58	-0.0524631	0.104309	0.994659
Hn1l	2328.83	-0.0523768	0.104663	0.993408
BC052040	259.167	-0.0523436	0.10757	0.98579
Tlr2	2633.47	-0.0523336	0.103144	0.995103
Eogt	878.741	-0.0522644	0.104216	0.983481
Kpna4	2334.71	-0.0521731	0.100205	0.994695
Zyx	6800	-0.0521632	0.104294	0.968884
Poc5	271.407	-0.0521528	0.107581	0.991924
Cnn2	5386.58	-0.0520697	0.103601	0.994551
Vgll3	2082.41	-0.052068	0.107248	0.981128
Wbp11	2513.22	-0.0519898	0.0995681	0.99171
Socs5	3051.54	-0.0519561	0.0995064	0.993472
Uaca	1732.75	-0.0519174	0.0985407	0.99411
Rbmx2	131.41	-0.051882	0.111681	0.969698
Pif1	321.681	-0.0518738	0.108003	0.987395
Kctd5	3312.51	-0.0518374	0.103555	0.994634
Gca	196.053	-0.0517892	0.108712	0.992347
Pabpc4	652.603	-0.0517552	0.102658	0.993313
Hnrnpul1	3520.71	-0.0517498	0.100382	0.99161
Tcaf2	342.691	-0.0517133	0.105276	0.989147
Map1s	1494.4	-0.0516826	0.0988542	0.994057
Slco2a1	1462.68	-0.0515974	0.101766	0.987763
Cep295	926.919	-0.05158	0.102491	0.994064
Tmem160	410.971	-0.0515766	0.104563	0.964023
Nans	1749.62	-0.0515477	0.103946	0.988404
Prmt1	2489.35	-0.0515466	0.100351	0.994979
Baz1a	574.571	-0.0514978	0.102372	0.988752
Glce	1155.67	-0.0514837	0.103783	0.995414
Tcp1	5148.74	-0.051432	0.0992198	0.992281
Rnf217	440.787	-0.0514131	0.104406	0.980119
Hras	804.913	-0.0514087	0.104037	0.992958
Wapal	2536.88	-0.0513011	0.0984688	0.988369
Bcor	1658.63	-0.0512651	0.0993975	0.992848
Uggt1	5246.85	-0.0512504	0.103999	0.993527
Ddx28	450.459	-0.0511551	0.103387	0.97881
Masp1	1913.11	-0.0511207	0.0998435	0.968702
Ajuba	1627.48	-0.0511196	0.0988293	0.994298
Wdr43	1616.74	-0.0510691	0.0996781	0.99285
Itga1	525.167	-0.051047	0.104946	0.992471
Ier2	936.474	-0.0510365	0.10105	0.994886
Ehd4	728.549	-0.0510223	0.104361	0.994943
Dars2	288.544	-0.0510199	0.105732	0.994722
Smc3	2676.55	-0.0509873	0.0973964	0.995421
Htra2	827.766	-0.0509626	0.10283	0.992106
Osbpl9	2077.89	-0.0509326	0.0992443	0.990219
Mrpl52	512.366	-0.0508991	0.10418	0.977139
Slc25a32	435.27	-0.0508895	0.103703	0.995636
Zbed3	653.961	-0.0508799	0.102095	0.99522
Zbtb7b	1537.03	-0.0508324	0.0996524	0.99573
Papd7	1054.84	-0.0508317	0.0995698	0.988324
Syt17	321.785	-0.0508254	0.106269	0.991561
Spr	867.145	-0.0508237	0.102592	0.990161
Mast4	1486.58	-0.0507744	0.0985715	0.992867
Ehd1	2986.98	-0.0506915	0.0993103	0.994944
Fbxo30	935.302	-0.0505784	0.100187	0.994372
Cdh24	137.69	-0.0504582	0.109779	0.9943
Pycr2	619.151	-0.0503929	0.101304	0.995174
Plekhg3	703.043	-0.0502867	0.102163	0.96104
Hspe1	718.76	-0.0502645	0.102566	0.987265
Zfp35	594.618	-0.0502439	0.102201	0.994617
Spire1	238.158	-0.0502288	0.106331	0.990334
Exosc2	412.107	-0.0502122	0.103397	0.995723
Pgam5	883.31	-0.0502005	0.102941	0.991913
Gria3	70.911	-0.0501809	0.113076	0.987463
Heatr3	1654.45	-0.0501599	0.0998649	0.986177
Tsfm	421.084	-0.0501255	0.10426	0.992718
Ogg1	286.697	-0.0500932	0.10769	0.990288
Snupn	173.116	-0.0500925	0.10808	0.988413
1700017B05Rik	1701.06	-0.0500823	0.09831	0.995629
Mfhas1	1028.75	-0.0500252	0.0994905	0.980421
Tnfrsf22	162.847	-0.0500122	0.108873	0.99424
Eno1b	116.196	-0.0500063	0.111483	0.992504
Bpgm	206.164	-0.050003	0.108546	0.995704
Mmachc	230.319	-0.0499865	0.107121	0.985928
Ado	979.6	-0.0499722	0.100383	0.995045
Zdhhc6	880.337	-0.0499066	0.0998802	0.990566
Bach2	611.056	-0.0498677	0.102107	0.993524
Phf19	342.848	-0.0497969	0.104545	0.993706
Rpap3	364.816	-0.0497773	0.103605	0.994884
Nacc1	3768.46	-0.0497723	0.0989937	0.992434
Galnt7	779.09	-0.0497306	0.10401	0.993168
Sf3b4	465.309	-0.0497033	0.103813	0.991267
Pop1	737.092	-0.0497028	0.100388	0.994602
Ndufaf2	169.383	-0.0496877	0.108401	0.983214
Fez2	997.812	-0.0496331	0.101139	0.995449
Ccdc124	731.137	-0.0496229	0.101716	0.995434
Phf11b	50.0664	-0.0495913	0.114244	0.98727
Samhd1	2292.11	-0.0495664	0.0976921	0.995767
Serp2	149.894	-0.0495272	0.108306	0.993099
Tnfaip1	1647.32	-0.0495231	0.100081	0.995146
Lamc1	6618.48	-0.0495008	0.10142	0.993576
Ccm2	918.582	-0.0494974	0.101066	0.992843
Fbxo42	896.119	-0.049495	0.100501	0.992198
Uchl5	338.203	-0.04945	0.104591	0.981965
Nsmce4a	752.541	-0.0494189	0.101821	0.995479
Farsb	683.963	-0.0494184	0.102969	0.987526
Topors	3078.07	-0.0493468	0.0966019	0.991234
Ltbp1	8908.53	-0.049339	0.101266	0.964554
Polr1c	727.969	-0.0493257	0.0999357	0.985871
Fam220a	423.056	-0.04932	0.102816	0.97688
Stip1	4142.87	-0.0493021	0.0973528	0.988518
Ifit3b	166.927	-0.0493012	0.111916	0.994932
Lmtk2	1208.25	-0.049295	0.101475	0.992716
Rfc1	2044.64	-0.0492668	0.0976526	0.98514
Cd9	3222.78	-0.0492318	0.103497	0.995261
Rpl37	670.826	-0.0492127	0.107029	0.962225
Plaa	1592.27	-0.049192	0.1002	0.995685
Rpe	664.944	-0.0491695	0.104243	0.988049
Nop2	1249.92	-0.0491652	0.0982992	0.995693
Adk	1393.25	-0.0491489	0.0999047	0.995046
D17H6S56E-5	6439.1	-0.0491427	0.103407	0.983891
8430419L09Rik	324.649	-0.0491404	0.107337	0.986063
Eif2ak2	2307.72	-0.049114	0.102266	0.991792
Ddx19b	658.243	-0.0491129	0.100244	0.995749
Ino80e	353.902	-0.0490982	0.104504	0.994916
Tbl3	790.975	-0.0489554	0.0997892	0.984223
Usp10	1556.59	-0.0488827	0.0976046	0.99155
Pappa	2059.1	-0.0488375	0.100269	0.995014
Arpin	1151.75	-0.0487657	0.100068	0.979473
Zbtb18	319.249	-0.0487404	0.103705	0.995522
Smyd4	265.688	-0.0487383	0.104618	0.994772
Med30	348.873	-0.0486378	0.103377	0.965926
Tube1	105.171	-0.0486127	0.110232	0.994284
Wwtr1	3637.02	-0.0486126	0.100192	0.993409
Ndufs6	312.9	-0.0486077	0.104305	0.995333
Stoml2	1336.07	-0.0485798	0.098533	0.990853
Lcmt1	339.108	-0.0485692	0.103644	0.995197
Ehbp1l1	1884.68	-0.0485328	0.0975294	0.995552
Haus2	561.931	-0.0485323	0.104067	0.994435
Ethe1	339.81	-0.0485246	0.103268	0.995469
Aida	884.795	-0.0484333	0.103196	0.993301
Irf9	1747.71	-0.0484262	0.0997855	0.99552
Rock2	1256.13	-0.0484237	0.0981014	0.995553
Gnl1	2077.51	-0.0484026	0.098103	0.995679
Eif3b	4286.71	-0.0483873	0.0975967	0.994411
Cfb	337.187	-0.0482382	0.10338	0.982496
Mrpl44	406.145	-0.0482287	0.102642	0.994234
Rpl29	422.036	-0.0481432	0.105928	0.990467
Slc3a2	4202.94	-0.0480283	0.0981012	0.99119
Phc2	1958.67	-0.0480175	0.0999974	0.963551
Rin1	901.603	-0.0480056	0.100183	0.99534
Dlk1	6524.7	-0.047974	0.0987002	0.972392
Polr2d	735.431	-0.0479725	0.101161	0.993217
Faap24	149.487	-0.0479318	0.107691	0.994745
Mgme1	227.462	-0.0479153	0.106182	0.979912
Ska2	576.485	-0.0478906	0.100764	0.972359
Pabpc1	15220.4	-0.0478688	0.0982043	0.993312
Ipo9	3392.19	-0.0478153	0.0959026	0.989461
Myl6b	158.465	-0.0477834	0.107081	0.995729
Ppp1r11	792.098	-0.0476958	0.100417	0.984042
Prpf4	947.745	-0.0476771	0.0979893	0.970204
Slc25a33	184.861	-0.0476755	0.105851	0.995636
Camk2n2	178.573	-0.0476647	0.106812	0.973875
Ifi47	297.161	-0.0476378	0.106246	0.993043
Ints9	470.745	-0.0475665	0.101104	0.988318
Fam175a	185.514	-0.0475414	0.10624	0.983088
Slc7a11	115.327	-0.0475105	0.108287	0.986141
Cd47	1532.08	-0.0475042	0.097917	0.995531
Emilin2	1710.67	-0.0474564	0.102573	0.995272
Mrpl43	760.081	-0.0474542	0.100436	0.994231
Isy1	520.696	-0.0474479	0.101284	0.991887
Aldh3a1	403.447	-0.0474416	0.101942	0.990239
Heg1	3107.36	-0.0474041	0.0985036	0.990268
Zfp53	875.14	-0.0473479	0.0989203	0.968786
Lbr	1498.54	-0.0473462	0.101718	0.992016
Slc25a25	556.434	-0.0473104	0.100337	0.989663
Suz12	894.4	-0.0471484	0.100625	0.969009
Naa25	926.444	-0.0471024	0.0978961	0.993076
Arhgap32	812.171	-0.0470982	0.0984616	0.994277
Snrpg	425.267	-0.0470863	0.102623	0.994385
Syne2	1510.84	-0.047068	0.106426	0.993403
Irx2	700.961	-0.0470467	0.098789	0.993165
Zmiz1	6618.32	-0.0470462	0.0951496	0.992295
Mlf2	3440.09	-0.0469616	0.0984722	0.992576
Pkm	21697.8	-0.0469548	0.09574	0.986567
Lsm8	505.984	-0.0469456	0.103144	0.992796
1500011K16Rik	161.611	-0.0469387	0.106827	0.993238
Gbp2b	175.628	-0.0469144	0.105938	0.995073
Kansl2	524.72	-0.0468839	0.100113	0.995543
Hmgb1	328.43	-0.0468752	0.102847	0.993129
Ptprj	1255.59	-0.0468463	0.0979078	0.992553
Psmb4	3398.69	-0.0468372	0.0982531	0.995626
Rarg	3558.03	-0.0468097	0.0972273	0.975521
Pfdn1	1578.47	-0.046715	0.100216	0.992342
Gatad1	1560.4	-0.0466928	0.098932	0.98631
Zxdc	891.648	-0.0466859	0.0992507	0.992007
Taf3	533.797	-0.0466785	0.0998884	0.984155
Foxo1	1340.41	-0.0466592	0.0980262	0.987481
Oas3	29.617	-0.046613	0.112625	0.994846
Gnpnat1	349.391	-0.0466065	0.104732	0.994334
Prosc	1346.49	-0.0465891	0.0965745	0.994917
Eef1d	2285.12	-0.0465855	0.0955999	0.992797
Rps5	9410.09	-0.0465474	0.098576	0.994852
Rab3ip	259.275	-0.0465178	0.105033	0.995358
Maff	408.958	-0.0465083	0.10546	0.984638
Nif3l1	375.343	-0.0464726	0.101987	0.995054
Mrfap1	4421.27	-0.0464288	0.0986679	0.995468
Tonsl	454.767	-0.0463567	0.10382	0.99144
Nfib	4816.39	-0.046348	0.0948294	0.976077
Mettl14	412.513	-0.0463309	0.101466	0.995732
Usp14	1734.05	-0.0463055	0.0962462	0.991552
Mns1	111.717	-0.0462902	0.108007	0.991667
H2afy	1864.35	-0.0462675	0.0956421	0.963321
Ap4s1	93.2983	-0.0462472	0.108496	0.989288
Sh3rf1	841.116	-0.0461843	0.0996925	0.986199
Ndn	567.056	-0.0461549	0.0993568	0.994653
Prdx6	1604.84	-0.0461363	0.100499	0.988657
Zc3h14	1081.12	-0.0461245	0.09911	0.978556
Vps37a	1439.5	-0.0460614	0.0967121	0.991058
Apitd1	79.7486	-0.0460078	0.108851	0.995544
Dnajb1	1200.26	-0.0460024	0.0994185	0.995347
Rnf219	481.552	-0.0459959	0.100673	0.980096
Tpm3	2032.39	-0.0459911	0.0973884	0.993207
Thada	556.535	-0.0459497	0.0992248	0.994403
Eif2b5	1261.68	-0.045943	0.096948	0.993942
Chac2	94.9628	-0.0459125	0.108204	0.99531
Plaur	470.223	-0.0458978	0.100316	0.995756
Cx3cl1	1509.4	-0.0458824	0.0988584	0.995117
Mafk	584.575	-0.0458792	0.102006	0.984631
Glrx5	713.027	-0.0458772	0.101793	0.982649
Eif1b	578.061	-0.045867	0.101184	0.992086
Pvrl1	409.546	-0.0457838	0.101652	0.992738
Psmd8	3006.97	-0.0457485	0.0979209	0.985054
Usp54	814.135	-0.0457426	0.0984947	0.995442
Zdhhc15	506.335	-0.0457256	0.102095	0.992606
Nubp1	378.832	-0.0456588	0.101134	0.993951
Nme2	3544.69	-0.0456572	0.0983385	0.99055
Skiv2l2	1218.18	-0.0456249	0.0962332	0.993644
Ppp1r2	524.156	-0.0456125	0.101765	0.994099
Inpp5b	710.006	-0.0455269	0.0980098	0.995661
Col4a1	2669.3	-0.045479	0.100273	0.976577
Pfn1	4678.06	-0.045426	0.0992057	0.994796
Dst	7135.68	-0.0454155	0.104987	0.988282
Rfk	1070.99	-0.045401	0.100754	0.993071
Cfl1	11707	-0.0453948	0.0986033	0.991221
Nf1	1037.61	-0.0453935	0.100757	0.992541
Kif1b	3046.64	-0.045363	0.0957003	0.977537
Cpsf2	1381.38	-0.0453589	0.0979746	0.993399
Hnrnpa0	5281.13	-0.0453583	0.0964469	0.990998
Mphosph10	607.189	-0.0453428	0.100837	0.990851
Alg10b	2751.96	-0.0453394	0.0954016	0.995296
Vim	28999.9	-0.0453208	0.0951803	0.995525
Mis12	589.732	-0.0453005	0.100312	0.993802
Rpl18a	1128.44	-0.0452721	0.0999294	0.99502
Ryk	8292.94	-0.0452468	0.0943661	0.995491
Ccdc92	150.692	-0.0451879	0.106144	0.995625
Ythdf1	2302.01	-0.0451595	0.0971015	0.995695
1110004E09Rik	174.124	-0.0451406	0.105831	0.976934
Ecd	695.795	-0.0451369	0.0988331	0.992621
Mzt2	505.855	-0.0451306	0.100112	0.991045
Ppp2r3c	110.022	-0.0451268	0.106763	0.995067
Rps21	883.984	-0.0450903	0.0997333	0.993556
Crcp	352.893	-0.0450524	0.103185	0.989434
Polr2j	620.869	-0.0449564	0.101465	0.993224
Pole4	387	-0.0449502	0.1022	0.990499
Snrpc	298.608	-0.0449477	0.102992	0.994384
Vps36	464.889	-0.0449462	0.100184	0.973747
Npat	1452.62	-0.0449187	0.0954436	0.961641
Atg101	513.457	-0.0449027	0.0991085	0.981485
Pla2g16	171.077	-0.0449014	0.105917	0.994328
Rnf220	864.006	-0.0449007	0.097237	0.994426
Arhgef39	221.056	-0.0448665	0.105876	0.99042
1110038B12Rik	1011.53	-0.0448234	0.0975119	0.994529
Ap1s1	2229.51	-0.0448199	0.098115	0.981918
Dennd1b	427.251	-0.0447878	0.100421	0.994313
Dhx9	4795.64	-0.0447754	0.0943866	0.990725
Daglb	402.644	-0.0447563	0.102283	0.992932
Mgat2	2304.89	-0.0447287	0.0962501	0.991408
S100g	60.9424	-0.0447254	0.108875	0.995182
Polr2e	1319.16	-0.0447226	0.096488	0.993217
Zfp180	570.66	-0.044712	0.0986394	0.995572
Chd1	1416.63	-0.0446618	0.0953089	0.993839
Jund	4398.28	-0.0446558	0.0958438	0.982085
Phf5a	790.426	-0.0446275	0.0979723	0.982917
Pkn2	2879.11	-0.0446172	0.0943904	0.991179
Fam212b	57.5575	-0.0446052	0.109269	0.986401
Pck2	2659.3	-0.0445989	0.0946939	0.995285
Dlc1	2317.98	-0.044594	0.0993549	0.96528
Alg8	501.523	-0.0445898	0.101518	0.97089
Sptan1	10479.4	-0.0445852	0.0969403	0.993669
Prdx5	3701.43	-0.0445254	0.0954477	0.988659
Dnajc10	4538.3	-0.0445246	0.0989579	0.995462
Hilpda	283.892	-0.044449	0.101548	0.988365
Ttll12	1226.05	-0.0444131	0.0964243	0.994824
Chd9	1381.41	-0.0444105	0.0963588	0.993843
Lrr1	57.1655	-0.0444062	0.10913	0.993312
Asrgl1	325.371	-0.0443997	0.101296	0.994087
Fam46c	541.88	-0.0443839	0.100399	0.994203
Bicc1	3757.78	-0.0443771	0.0998464	0.991749
Zbtb2	362.166	-0.0443206	0.100895	0.979516
Lyrm4	170.749	-0.044309	0.104605	0.99251
Wdfy3	3357.74	-0.044308	0.0958804	0.990518
Cyld	1807.22	-0.0442587	0.0954363	0.992517
Col5a2	33624	-0.0442224	0.097813	0.993003
Jup	660.049	-0.0441539	0.0984847	0.992304
Glul	2021.47	-0.0441451	0.097203	0.994607
Thoc3	896.43	-0.0441157	0.0987676	0.977908
Parp12	1431	-0.0440863	0.0983476	0.994043
Emg1	860.127	-0.044085	0.0969499	0.986494
Mtmr9	1081.65	-0.0440808	0.0974217	0.971346
Cep170b	1961.91	-0.044044	0.094586	0.992888
Atl2	1314.51	-0.0440282	0.0966527	0.993631
Plp2	408.229	-0.0439212	0.0995995	0.988221
Rpl27	91.8369	-0.0439204	0.106731	0.990471
Clp1	428.619	-0.0439156	0.0992518	0.991431
Cab39	2267.25	-0.0439132	0.0977295	0.991171
Hist1h2bc	598.393	-0.0438918	0.102306	0.995108
Fkbp3	367.934	-0.0438861	0.101139	0.981866
Polr2b	2539.73	-0.0438596	0.0938681	0.99322
Rars	1587.2	-0.04382	0.0946145	0.975556
Pdcd11	1820.58	-0.0437874	0.095769	0.995156
Abcf2	2295.23	-0.0437819	0.0946668	0.995387
Psmc3ip	83.2493	-0.0437541	0.107197	0.993956
Dedd2	149.626	-0.0436961	0.104452	0.994442
Ubash3b	180.262	-0.0436541	0.103856	0.994744
Usp24	2372.99	-0.0436321	0.0950128	0.976134
C130074G19Rik	273.694	-0.043601	0.103058	0.972293
Gmps	1603.63	-0.043576	0.0969718	0.963146
Ccdc18	146.095	-0.0435708	0.104749	0.993251
H2afv	1769.68	-0.0435529	0.0944486	0.963282
Paip2b	1618.15	-0.0435222	0.0983063	0.982597
Git1	1150.75	-0.043468	0.0966317	0.993182
Figf	960.698	-0.043448	0.0967042	0.995513
Gins1	154.389	-0.0434198	0.104631	0.969565
Cenpw	142.826	-0.0433601	0.105215	0.995694
Brcc3	387.42	-0.0433396	0.0996127	0.988979
Kif24	230.397	-0.0433181	0.102086	0.985365
Sms	128.483	-0.043316	0.105587	0.994128
Plxna1	9509.88	-0.0433137	0.0970167	0.995622
Apobec1	106.401	-0.0432928	0.105698	0.994748
Med22	1838.89	-0.0432912	0.0958365	0.990671
Polr2f	541.386	-0.0432607	0.0983099	0.993219
Eif3c	5658.17	-0.0432542	0.0945736	0.994411
Nup54	592.467	-0.0432334	0.0980108	0.981143
Clcn3	757.566	-0.0432316	0.101758	0.992435
Psmd2	5483.49	-0.0431997	0.094631	0.985076
Ctnnd2	206.766	-0.0431765	0.102961	0.988588
Nono	3212.65	-0.0431501	0.093933	0.978977
Eed	571.58	-0.0431464	0.0977496	0.987791
Rpa3	321.522	-0.0430938	0.101536	0.982011
Eif2a	1416.91	-0.0430899	0.0955167	0.979813
Ube2j2	79.1561	-0.0430631	0.107014	0.994159
Urb2	981.775	-0.0430614	0.0955699	0.992878
G3bp1	1470.93	-0.0430295	0.094564	0.994071
Plekho2	3088.75	-0.0430271	0.098215	0.970114
Edem1	3001.45	-0.0430261	0.0954439	0.983017
Rpl7l1	1965.8	-0.0430191	0.0971735	0.982531
Eif3g	1397.09	-0.0429719	0.095707	0.994412
Psmb7	1723.65	-0.0429104	0.0973003	0.995626
Agpat9	60.1545	-0.04288	0.108003	0.995508
Eri2	359.403	-0.042874	0.101474	0.977266
Ddx1	1809.29	-0.0428168	0.0946983	0.992116
Ptpn11	6862.22	-0.0428049	0.09585	0.995184
Lats2	2162.07	-0.0427856	0.0977079	0.99235
Psmd7	3403.64	-0.042753	0.0943074	0.985064
Bax	1399.86	-0.0427068	0.0947997	0.995371
Pds5b	2155.73	-0.0426844	0.0945702	0.989271
Pigw	291.746	-0.0426784	0.101086	0.993612
Rpl37rt	1828.19	-0.0426677	0.0973028	0.994954
Ptpn3	366.236	-0.0426572	0.0995181	0.979582
Rhbdd1	801.854	-0.042644	0.0999449	0.988998
Tmem43	2662.45	-0.0425996	0.0994218	0.993969
Pdia6	8678.54	-0.0425897	0.0995457	0.995298
Sun2	3727.4	-0.0425895	0.0989021	0.989896
Acad9	653.909	-0.0425809	0.0967944	0.992309
Acsl5	1387.94	-0.042577	0.0992658	0.994257
Mib1	953.835	-0.0425733	0.0995068	0.99504
Tdrkh	167.221	-0.0425566	0.104956	0.992494
Ipo8	1780.58	-0.0425214	0.0940619	0.98946
Wdr75	1270.05	-0.0424958	0.0955599	0.993878
Serpinf1	1043.93	-0.0424869	0.0983747	0.980079
Ccdc88c	66.9043	-0.0424737	0.107173	0.994664
Chac1	395.16	-0.0424323	0.102732	0.99531
Tubg2	133.315	-0.0423699	0.104271	0.991808
Coa6	268.647	-0.0423642	0.101512	0.985575
Map2k6	146.196	-0.0423439	0.104089	0.984184
Mrpl42	441.465	-0.0423247	0.100548	0.994231
Mrpl14	556.188	-0.0423198	0.0987614	0.993049
Arid1a	2612.97	-0.0422912	0.0936252	0.991433
Spata13	82.8814	-0.0422855	0.106105	0.995301
Gjb2	40.8165	-0.0422617	0.108888	0.995386
Zmym1	433.813	-0.0421856	0.0986556	0.995557
Khdrbs3	43.0313	-0.0421822	0.108351	0.98293
Eif2b3	218.093	-0.0421794	0.102097	0.993942
Igsf8	1946.66	-0.0421763	0.0983189	0.98772
Fmr1	6704.21	-0.0421704	0.0923339	0.985956
Abcb1b	529.284	-0.0421291	0.0998115	0.971475
Setd8	2107.86	-0.0420812	0.0970912	0.989079
Mrps25	451.947	-0.0420647	0.100271	0.99427
Ppp1r13l	211.969	-0.0420404	0.102035	0.991855
Lsm1	609.911	-0.0420329	0.0989907	0.992799
1190002N15Rik	845.706	-0.0419998	0.0958288	0.973983
Atf3	192.339	-0.0419907	0.104199	0.995077
Psma7	2035.45	-0.0419265	0.096196	0.989631
Spata5l1	86.905	-0.0419099	0.105812	0.995329
Pnp	1973.5	-0.0418981	0.0961756	0.980243
Slpi	1094.92	-0.0418744	0.100422	0.995015
Nol11	895.66	-0.0418652	0.0966093	0.973456
Sbsn	408.423	-0.0417997	0.0992828	0.96856
Zfp64	742.308	-0.0417753	0.0967745	0.993887
Mad1l1	514.129	-0.0417268	0.0982035	0.986587
Zmpste24	2407.84	-0.0416846	0.0966271	0.990693
Rhoc	3801.3	-0.0416519	0.0965455	0.984597
Utp18	555.912	-0.0416388	0.0985859	0.99396
Dctd	673.833	-0.0416358	0.0964914	0.993133
Kif2a	992.256	-0.0414753	0.0960996	0.985381
Wdr1	4738.86	-0.041454	0.0947427	0.991526
Smc6	1291.88	-0.0414391	0.0958557	0.995421
Ncbp1	1901.2	-0.0414327	0.0931717	0.993171
Nab1	1900.43	-0.0413734	0.0968003	0.99439
Mrpl9	849.019	-0.0413673	0.0964391	0.96935
Mars2	157.266	-0.0413656	0.10276	0.971913
Azin1	2499.37	-0.0413629	0.0958135	0.995652
Hmgb3	96.6639	-0.0413397	0.10491	0.993128
Sesn2	409.685	-0.0413058	0.100466	0.995583
Mak16	752.097	-0.0412917	0.097589	0.992386
Aimp1	896.491	-0.0411942	0.0958831	0.978913
Zfp37	330.306	-0.0411929	0.0994755	0.994618
Nudt3	2020.69	-0.0411759	0.0950511	0.992138
Abracl	635.976	-0.0411751	0.0999656	0.995766
Paics	4399.31	-0.0411438	0.093786	0.985925
Fancf	176.018	-0.0410956	0.102506	0.993337
Naaladl1	28.0482	-0.0410726	0.10864	0.96873
Ppp2r2a	1515.25	-0.0410468	0.0949149	0.986111
Ripk3	648.045	-0.0410396	0.0966902	0.984556
2410016O06Rik	275.445	-0.0410129	0.0999484	0.995696
Zbtb38	1525.31	-0.0409907	0.0953053	0.994061
Peg12	199.464	-0.0409893	0.101708	0.994191
Ppme1	1051.25	-0.0409784	0.0947532	0.962711
Trim16	252.944	-0.0409709	0.101706	0.987174
Thoc7	1117.69	-0.0409214	0.0960226	0.977929
4930452B06Rik	176.919	-0.0409206	0.102019	0.995249
Arhgef2	3814.94	-0.040889	0.0923579	0.99391
Mtmr14	623.292	-0.040833	0.096451	0.991724
Pard3	1703.31	-0.0408313	0.0953532	0.99394
Rpl4	16319.5	-0.0408271	0.096226	0.974507
Ssb	2783.14	-0.0407996	0.0929645	0.995722
Mad2l2	310.316	-0.0407909	0.0995809	0.995502
Wdr70	439.699	-0.0406773	0.0977184	0.993877
Pgpep1	1986.47	-0.0406771	0.0950766	0.995595
AW209491	335.002	-0.0406465	0.100034	0.977169
Magoh	557.353	-0.0406465	0.098316	0.990703
Pop4	399.011	-0.0406317	0.0978731	0.994604
5430416N02Rik	100.353	-0.0405996	0.104337	0.990443
Tpr	3542.12	-0.040597	0.0924302	0.989181
Rrp8	867.643	-0.0405939	0.0986268	0.99561
Atp6v0a4	123.335	-0.0405591	0.104095	0.993885
Slc10a7	1057.21	-0.0405591	0.0955188	0.990906
Mrpl19	561.327	-0.0405005	0.0973281	0.993053
Mrpl57	561.292	-0.0404789	0.0980012	0.977116
Exog	286.187	-0.0404441	0.0994168	0.995682
Ston1	2009.76	-0.0404282	0.0970466	0.990805
Fam98b	824.306	-0.040424	0.0966836	0.994987
Tyms-ps	74.7787	-0.0404024	0.1063	0.98888
Man2a1	7726.22	-0.0403959	0.0956903	0.989555
Celsr2	143.35	-0.040383	0.103764	0.990982
H2-T10	141.279	-0.0403575	0.102955	0.995005
Fam122a	330.918	-0.0403489	0.100162	0.988465
Mrps31	417.539	-0.0403429	0.0976534	0.989837
Kmt2a	3944.8	-0.0403064	0.100487	0.995653
Fbxl5	1588.7	-0.0402674	0.0934644	0.986507
Psmd14	1585.12	-0.0402471	0.0942123	0.992363
Ak6	296.06	-0.0402401	0.100663	0.994988
Pcyox1l	476.322	-0.0402338	0.100972	0.993935
Dnajc24	171.99	-0.0402185	0.102411	0.97131
Nsmce1	434.749	-0.0402136	0.0984653	0.992836
Tlr1	106.881	-0.040178	0.104616	0.995104
Cptp	425.498	-0.0401579	0.099512	0.969525
Zranb3	228.835	-0.0401307	0.100763	0.969174
Suds3	1661.38	-0.0401022	0.093723	0.992144
Tbcd	912.399	-0.0400844	0.0952643	0.974309
Cct8	4188.45	-0.0400772	0.0930915	0.988341
Ralgapa2	352.075	-0.0400645	0.0982005	0.985996
Bola2	357.25	-0.0400586	0.0984977	0.990772
Spata5	333.546	-0.0400244	0.0986215	0.995357
Slc29a1	2095.45	-0.0400039	0.0972012	0.994896
Cdc27	2803.95	-0.0399943	0.0925104	0.973426
Mrpl15	664.992	-0.0399809	0.0964217	0.99305
Ifrd1	837.316	-0.0399776	0.0979462	0.982136
Yars	1460.74	-0.0399757	0.0948325	0.995167
Ttbk1	37.1646	-0.0399755	0.10714	0.96257
Mrpl30	570.742	-0.0399645	0.0979745	0.988966
Cyfip1	3233.76	-0.0398644	0.0921612	0.975047
Cntln	1138.91	-0.0398567	0.0936594	0.989258
Ptges3	710.068	-0.0398562	0.0982106	0.979737
Arpc2	3294.89	-0.0398509	0.0951893	0.99058
Oxnad1	283.923	-0.0398476	0.099688	0.983544
Foxd2os	95.6622	-0.0398408	0.104009	0.982875
Gpank1	161.456	-0.0398353	0.101762	0.990871
Poc1a	181.894	-0.0398265	0.101431	0.992145
Hspa4	3220.52	-0.0397966	0.0928116	0.994357
Gm608	1008.22	-0.0397872	0.0944586	0.989241
Rpl14-ps1	5130.67	-0.0397235	0.0948186	0.989457
Tbc1d1	1080.72	-0.0397008	0.0952411	0.964171
Pdlim4	301.725	-0.0396842	0.100997	0.992627
Rbm15b	1919.92	-0.0396653	0.0933432	0.99125
Prdx3	1296.45	-0.0396528	0.0953514	0.988663
Ppp1r8	984.192	-0.039649	0.0961646	0.9941
Cep83	380.319	-0.0396334	0.0980778	0.993276
Poll	293.45	-0.039618	0.099127	0.988427
Hebp2	194.741	-0.0396147	0.102116	0.994339
Axin1	1882.36	-0.0396132	0.0946942	0.992278
Nedd8	1768.94	-0.0396056	0.0952921	0.993824
Vcan	4072.73	-0.0396012	0.099148	0.982186
Tinagl1	5671.83	-0.0396005	0.0966112	0.969105
Mllt4	3562.12	-0.0396003	0.0917836	0.961407
Dph2	213.312	-0.0395856	0.101074	0.989708
Tmbim1	1174.98	-0.0395667	0.0972395	0.995265
Prkrir	4204.03	-0.0395655	0.0943244	0.967833
A930015D03Rik	58.2797	-0.0395363	0.105883	0.995047
Akirin1	358.656	-0.039527	0.0994068	0.964281
Ankrd9	78.9577	-0.0395191	0.104607	0.993862
Psmd1	3844.03	-0.0395178	0.0923886	0.98507
Aarsd1	346.458	-0.0395154	0.0987227	0.995325
Calm1	6679.76	-0.039494	0.0956574	0.99377
Ankfy1	1922.81	-0.0394633	0.0925779	0.983001
Eif3i	1288.9	-0.0394489	0.096199	0.994409
Itgb3bp	78.3439	-0.0394485	0.10469	0.99225
AA467197	22.9794	-0.0394332	0.10776	0.987316
Ube2cbp	54.8457	-0.0394331	0.105761	0.99468
Farsa	1183.87	-0.0394263	0.0940244	0.987528
Trappc5	792.941	-0.0394114	0.0949013	0.99086
Cmss1	80.4168	-0.0393855	0.104375	0.99064
Psma1	1679.73	-0.0393569	0.0944878	0.989628
Shq1	151.874	-0.0393494	0.101896	0.99567
Nupl1	857.315	-0.0393237	0.0980382	0.961578
Rp9	516.919	-0.0393129	0.09722	0.988032
Oasl1	30.666	-0.0392894	0.107351	0.991021
Polr2h	304.438	-0.0392517	0.0984738	0.993223
Hspb6	756.18	-0.0392506	0.0981955	0.993377
2700060E02Rik	759.383	-0.0392475	0.0983018	0.984719
Chchd1	639.25	-0.0392321	0.0957274	0.990431
Cdc25a	801.05	-0.0392264	0.0946826	0.990885
Ten1	123.981	-0.0392082	0.102724	0.995509
Parvb	279.455	-0.0391995	0.0992723	0.992099
Tex261	1686.16	-0.0391233	0.0937621	0.994407
Ddx10	723.459	-0.0391092	0.0968468	0.991926
Wdr46	501.568	-0.0390892	0.0976087	0.992852
Oxr1	1419.23	-0.0390593	0.0972457	0.995098
Ubap1	1907.42	-0.0390095	0.0945397	0.995206
Gins4	496.769	-0.0389738	0.0965845	0.969578
AW011738	163.496	-0.0389532	0.102973	0.991474
Smarca5	1557.46	-0.0389191	0.0931663	0.993393
Ide	3924.46	-0.0389186	0.0924392	0.965843
Vti1b	685.942	-0.0388834	0.0974209	0.994303
Dusp14	798.365	-0.0388659	0.0965644	0.967242
Tmem171	21.919	-0.0388541	0.107482	0.993741
Las1l	1161.5	-0.0388495	0.0933304	0.992694
Arl6ip1	5939.98	-0.0388392	0.0969611	0.991718
Hnrnpu	11861.8	-0.0388385	0.0903638	0.994256
Ctla2b	68.7502	-0.0388267	0.10475	0.977523
Dna2	147.797	-0.0388078	0.101703	0.990333
Pim3	1734.41	-0.0388015	0.0929968	0.995061
Otub2	204.984	-0.0387997	0.100109	0.988177
Dnaja2	3649.52	-0.0387837	0.093626	0.966485
Zfand4	78.869	-0.0387778	0.10488	0.99167
Gtpbp4	950.717	-0.0387291	0.0973388	0.993786
Hbs1l	979.203	-0.0387171	0.0937081	0.995556
Nifk	801.333	-0.0387032	0.0962223	0.991335
Prmt3	587.25	-0.0386822	0.0961649	0.994978
Prpf3	988.049	-0.0386538	0.0939981	0.970191
Ubqln4	2090.21	-0.0386488	0.0920562	0.992678
Denr	1192.7	-0.038638	0.0965934	0.99405
Map2	83.8867	-0.038637	0.104402	0.979228
Ephx1	1788.99	-0.038635	0.0981877	0.990834
Ttc13	1826.47	-0.0386234	0.0976459	0.993005
Fitm2	276.859	-0.0385636	0.0992476	0.992318
Gda	1352.83	-0.0385619	0.0952821	0.995494
Cenpj	328.382	-0.038536	0.098319	0.995693
Lsp1	221.281	-0.0385252	0.0997953	0.99432
Calhm2	423.257	-0.0385171	0.0993815	0.974975
Mpp1	1056.78	-0.0385045	0.093343	0.986473
Tor1a	867.32	-0.038504	0.096296	0.995412
Nhsl1	840.589	-0.0384863	0.0945861	0.995731
Zfp568	702.258	-0.038463	0.0947325	0.98703
Foxd1	692.115	-0.0384555	0.0952505	0.993894
Col3a1	18808.9	-0.0384003	0.0957552	0.99576
Ccdc14	201.707	-0.0383983	0.100807	0.993242
Tbrg1	3683.01	-0.0383838	0.0921305	0.993304
Exoc6	57.8219	-0.0383837	0.105169	0.989589
Shfm1	2483.25	-0.0383749	0.0927232	0.983559
Arpc5l	983.4	-0.0383652	0.0961091	0.99366
Phospho2	473.616	-0.0383459	0.0967477	0.992168
Mrpl35	555.69	-0.0383193	0.0976673	0.988961
BC005537	3470.42	-0.0383185	0.0927355	0.994577
Eif4enif1	1909.77	-0.038314	0.0921246	0.99549
Psmd4	2184.62	-0.0382876	0.0937082	0.98506
Gpt2	788.896	-0.03828	0.0946645	0.993774
Rpl14	2111.03	-0.0382724	0.096451	0.987739
Pcgf5	96.7942	-0.0382604	0.103567	0.969946
Arl16	363.182	-0.0381663	0.0977025	0.99562
Hmgn2	583.492	-0.0381656	0.0964854	0.973924
Ets1	1283.75	-0.0381178	0.0949069	0.993597
C920025E04Rik	47.458	-0.0381065	0.105354	0.992898
Taf10	496.489	-0.0381042	0.0963527	0.989939
Otud1	195.775	-0.0380879	0.10094	0.973638
Rmnd5b	359.074	-0.0380642	0.0976762	0.977901
Cd2ap	2144.6	-0.0380381	0.0924556	0.993694
Fzr1	1130.54	-0.038026	0.09303	0.981941
Mnda	154.36	-0.038023	0.103361	0.995446
Siva1	394.573	-0.038017	0.0979593	0.991
Rpf2	223.106	-0.0379906	0.0993016	0.994598
Zdhhc21	1076.17	-0.0379581	0.0965509	0.995585
Mitd1	494.887	-0.037944	0.096463	0.977552
Papola	2681.72	-0.037921	0.0918714	0.976011
Tpgs2	286.024	-0.0377854	0.0992528	0.994179
Hspa1b	421.985	-0.0377403	0.0963912	0.990109
Ttll4	737.648	-0.0377233	0.0961944	0.992927
Aftph	1697.42	-0.0377157	0.0935151	0.994697
Tor1aip2	4915.86	-0.0377057	0.0904329	0.984809
Cmtr2	351.475	-0.0376907	0.0977525	0.993062
Cebpzos	176.272	-0.0376906	0.100566	0.995258
Scrib	2196.31	-0.0376614	0.0919452	0.994839
Elof1	940.163	-0.0376314	0.0959642	0.99232
Pgam1	327.222	-0.0375947	0.0983903	0.991915
Elavl1	2029.69	-0.0375797	0.0926159	0.994669
Txnrd1	3937.42	-0.0375771	0.0949131	0.992925
Birc6	4558.85	-0.0375475	0.0945438	0.978843
Foxf2	280.692	-0.037536	0.0979577	0.995403
9130401M01Rik	524.89	-0.0375249	0.096582	0.99338
Eef1e1	331.926	-0.0375232	0.0994929	0.992299
Tnfaip6	284.243	-0.0375099	0.0986612	0.995146
Enoph1	536.243	-0.0374858	0.0960468	0.987825
Taf4b	120.774	-0.0374857	0.103088	0.992341
Yy2	162.582	-0.0374826	0.100475	0.994055
Twistnb	214.754	-0.0374804	0.0998696	0.995647
Map2k1	2301.32	-0.0374664	0.0952007	0.98418
Rbm8a	918.928	-0.0374615	0.0941288	0.994517
Pvr	644.186	-0.037443	0.0977363	0.963165
Glt1d1	117.885	-0.0374346	0.102101	0.99072
Acot13	778.677	-0.0374279	0.0961399	0.995566
Tbca	738.251	-0.0373989	0.0955337	0.974338
Nhp2l1	166.194	-0.0373843	0.101443	0.993421
Grk6	1234.18	-0.0373739	0.0930157	0.990353
Plekho1	368.681	-0.0373585	0.096685	0.970127
Sf3b6	652.498	-0.0373464	0.095373	0.991268
Pcid2	712.965	-0.0373418	0.0951513	0.987928
Gemin2	119.627	-0.0373334	0.101735	0.981804
Xpnpep1	1935.38	-0.0373206	0.0923562	0.971764
Plekhb2	1405.47	-0.037313	0.0946643	0.995101
Cep44	252.109	-0.0373075	0.0991694	0.979642
Irs2	1191.25	-0.0373073	0.096008	0.994327
Vprbp	1117.44	-0.0372865	0.0926681	0.992809
Pxdc1	114.298	-0.0372594	0.102084	0.993633
Nfatc1	634.97	-0.0372495	0.094932	0.990973
Senp3	969.677	-0.0372465	0.0938058	0.988812
Tsr1	469.401	-0.0372452	0.0974767	0.980952
Lpcat1	542.733	-0.0372424	0.0970513	0.987968
Slit2	527.796	-0.037233	0.0966405	0.995476
Mrps16	623.399	-0.0372111	0.0959745	0.993461
Rps6	233.68	-0.0371989	0.100114	0.995082
Pak4	961.736	-0.037188	0.0946299	0.994983
Snw1	1475.7	-0.0371819	0.0934132	0.991217
Bbip1	383.002	-0.0371787	0.0975749	0.995371
Rps3	12469.9	-0.0371762	0.0921348	0.994853
Flnc	7537.95	-0.037167	0.0940254	0.992428
Gnai2	12244.2	-0.0371451	0.0898319	0.991345
Ndufb8	1606.49	-0.0371419	0.0923039	0.993453
Npm1	2443.6	-0.0370934	0.0943018	0.991642
Rb1cc1	1783.9	-0.0370704	0.091716	0.989274
Hnrnpc	3296.77	-0.037023	0.0916123	0.994259
Prelid1	2689.1	-0.0369913	0.09469	0.981489
Bud13	358.007	-0.0369839	0.0978637	0.995053
Wipf1	1580.63	-0.0369568	0.0950036	0.993997
Rps8	1140.52	-0.036931	0.0951146	0.994854
Pafah1b2	4322.02	-0.036921	0.0943887	0.995482
Usp34	3627.31	-0.0369132	0.0919867	0.99418
Ndfip2	891.559	-0.036912	0.0943809	0.990622
Plat	4612.64	-0.0369012	0.0951353	0.995684
Gm14005	56.1282	-0.0368605	0.104313	0.993708
Sod1	1257	-0.0368412	0.0925426	0.977176
Dynll2	5286.49	-0.0368137	0.093131	0.988302
Lpar1	967.738	-0.036779	0.0956431	0.994955
Cdkn3	128.038	-0.0366451	0.101084	0.995602
Cipc	529.074	-0.0366374	0.0967982	0.991856
Polk	251.681	-0.0366306	0.098097	0.988429
Egr3	69.8598	-0.0365944	0.103838	0.99096
Vdac3	706.782	-0.0365922	0.0951977	0.994247
Tpi1	7105.81	-0.0365721	0.094272	0.978952
Gbp6	864.069	-0.0365717	0.0944555	0.987774
Nop9	726.411	-0.0365613	0.0943692	0.995693
Usp9x	4634.64	-0.0365462	0.0926715	0.991027
B630005N14Rik	833.697	-0.0365453	0.09391	0.995213
Apbb2	1505.12	-0.0365034	0.0926457	0.994035
Tma7	166.735	-0.0364142	0.10079	0.994666
Slc25a45	282.907	-0.036413	0.0977015	0.993015
Gnb2l1	10087.1	-0.0364128	0.093711	0.994692
Pla2g4a	2004.97	-0.0363934	0.0943511	0.99354
Ndrg2	257.2	-0.0363827	0.0990081	0.987397
Rnaseh2a	397.174	-0.0363801	0.095907	0.994365
2700049A03Rik	350.211	-0.0363776	0.0965073	0.991299
Ranbp6	637.592	-0.0363519	0.0940523	0.994491
Zfp946	271.742	-0.036307	0.0978284	0.992989
Ncs1	1182.16	-0.0362777	0.0936808	0.984682
Acot10	282.904	-0.0362737	0.0988458	0.995565
Letm1	999.599	-0.0362723	0.0938755	0.984983
Wdr90	830.551	-0.03623	0.0960848	0.991395
Ccdc166	84.9711	-0.0361802	0.102697	0.99153
Tmem126a	787.071	-0.0361739	0.0944323	0.982421
Rpl6	1553.88	-0.0361617	0.0950038	0.974489
Lrrc59	6945.04	-0.03616	0.0922764	0.992748
Lpcat4	513.363	-0.0361423	0.0964602	0.987964
Camk1d	512.276	-0.0361223	0.0947431	0.991605
Rnf126	971.223	-0.0361005	0.0930811	0.992596
Pdzd8	2049.92	-0.0360987	0.0931591	0.98254
Pmaip1	85.9119	-0.0360851	0.102387	0.995733
Rbm43	676.317	-0.036081	0.093975	0.986841
Tcea1	431.667	-0.0360712	0.097355	0.995659
Rab11fip5	4416.22	-0.0360665	0.0925718	0.990412
Rab27a	129.214	-0.0360224	0.100741	0.995205
Aatf	511.97	-0.0360009	0.0951792	0.984799
Itga11	764.289	-0.0359946	0.0987826	0.993064
S100a4	1159.26	-0.0359465	0.0929583	0.994003
Ube2m	1468.86	-0.035937	0.0926638	0.987209
6530402F18Rik	41.2487	-0.035923	0.104349	0.992195
BC029722	962.714	-0.0359151	0.0960022	0.995555
Arl14ep	1194.19	-0.0358697	0.0921139	0.990795
Rpusd2	154.9	-0.0358266	0.100183	0.988627
Tsr2	463.209	-0.0358057	0.0961012	0.980962
Rpl36al	274.243	-0.0357967	0.0985679	0.993511
Psmc5	1894.08	-0.0357946	0.0924411	0.993359
Shroom2	486.694	-0.0357917	0.0956946	0.992492
Dync1li1	814.913	-0.0357356	0.0934831	0.987674
Agps	2016.04	-0.0357216	0.092307	0.989517
Atp2b4	867.534	-0.0356988	0.0973856	0.994703
Hectd1	3533.85	-0.0356517	0.0904252	0.992033
Rpl35a	449.051	-0.0356376	0.0979618	0.9861
Kat2a	1360.88	-0.0356239	0.0925886	0.979748
Prrg4	75.8318	-0.0356182	0.10248	0.994889
Nup35	122.389	-0.0355651	0.100683	0.990621
Ccnc	566.722	-0.0355571	0.0952576	0.993874
Pstpip1	45.7021	-0.0355428	0.103929	0.992191
Psma6	1764.4	-0.0355384	0.0937423	0.98963
Ier3	2009.65	-0.0354944	0.0913813	0.994887
Nkrf	282.946	-0.0354577	0.0971826	0.99227
Tubgcp2	917.454	-0.0354324	0.0936655	0.993193
Tmx1	1667.49	-0.0354298	0.0963433	0.990385
4930486L24Rik	29.158	-0.0354285	0.105028	0.994562
Arl6	158.146	-0.0354057	0.0998797	0.978641
Vcpkmt	138.789	-0.0354032	0.10055	0.980704
Pes1	1300.78	-0.0353953	0.092777	0.994335
Gm12603	39.6121	-0.0353942	0.104726	0.993256
Psmd6	1634.83	-0.0353783	0.0929804	0.985067
Tamm41	213.003	-0.0353748	0.0987042	0.994754
Cenpo	176.753	-0.0353432	0.0992132	0.995259
Rbbp4	3635.02	-0.0353291	0.0920275	0.988267
2210016F16Rik	504.186	-0.0353188	0.094687	0.989399
Srprb	2206.79	-0.0353117	0.0953839	0.993998
Ptrf	17092.5	-0.0352921	0.0928431	0.983299
Shroom4	204.816	-0.0352897	0.0987766	0.975278
Lgi3	34.6655	-0.0352845	0.104397	0.987903
Zfp703	710.456	-0.035283	0.0950242	0.993671
Prps2	1102.97	-0.0352816	0.0950644	0.986218
Mrpl13	737.379	-0.0352517	0.0958534	0.9907
Ahcyl1	5567.43	-0.0352249	0.0901272	0.99431
Lancl2	700.762	-0.0351941	0.0948422	0.992127
Nid1	35178.5	-0.0351921	0.0927935	0.994879
Tmem159	279.759	-0.0351839	0.0976634	0.990557
Tom1l1	233.23	-0.0351562	0.0979412	0.995644
Akirin2	1576.06	-0.0350821	0.0927929	0.964263
Usp47	5168.1	-0.0350797	0.0895018	0.966306
Plod3	5557.33	-0.035065	0.093859	0.988637
Usp6nl	867.775	-0.0350586	0.0941348	0.986551
Pi4k2b	1450.83	-0.0350316	0.0931753	0.99078
Wdr5	1302.21	-0.0350171	0.092699	0.993857
Prmt10	506.377	-0.035014	0.0954718	0.961998
Twf2	690.867	-0.0350122	0.0936151	0.989653
Mrpl53	540.426	-0.0349883	0.0956312	0.977146
Celf4	422.912	-0.0349771	0.0969537	0.985968
Slc45a4	1589.35	-0.034974	0.0934245	0.994682
Rpn2	16137.8	-0.0349548	0.0938278	0.994815
Bin1	1510.21	-0.0349455	0.0921325	0.990272
Cirh1a	1079.97	-0.0349446	0.0928263	0.983894
St3gal5	852.916	-0.0349297	0.0953953	0.993756
Plec	11462.3	-0.0349271	0.0952092	0.991837
Hoxa7	408.894	-0.0349206	0.0966795	0.990249
Rev1	517.259	-0.0349188	0.094334	0.985247
Wasf2	2403.05	-0.0348828	0.0934802	0.995255
Tsen2	229.336	-0.0348485	0.0976099	0.991725
Zfp239	239.352	-0.034844	0.0978702	0.970853
Rpl13	546.195	-0.0348379	0.0970352	0.987752
Apobr	126.176	-0.0348345	0.100173	0.974281
Ints10	611.143	-0.0348287	0.0940475	0.987011
Rps14	4401.2	-0.0348139	0.0927959	0.986457
Rad1	296.626	-0.0347885	0.0965041	0.986385
Mrpl4	482.39	-0.0347786	0.0946079	0.969283
Fbxo31	612.185	-0.0347641	0.0935418	0.994373
Cep57	840.774	-0.034757	0.0925633	0.991001
Gm5088	485.126	-0.0347429	0.0951843	0.994073
Micu1	1977.09	-0.0346734	0.0924444	0.995437
[truncated: 14,454 more rows]

## Sheet: (6) KEGG of co-expression genes
Supplemental Table 6: KEGG pathways enrichment of Top 1000 NELFB co-expressing genes
Category	Term	Count	%	PValue	Genes	List Total	Pop Hits	Pop Total	Fold Enrichment	Bonferroni	Benjamini	FDR
KEGG_PATHWAY	hsa03040:Spliceosome	33	3.39506	8.44158e-14	25804, 9785, 10291, 4670, 9343, 9128, 10713, 55660, 23020, 4686, 9416, 10772, 6427, 6625, 8449, 9879, 6426, 6429, 6428, 11325, 9410, 3192, 3190, 8683, 22827, 9775, 11338, 1665, 26121, 23450, 56949, 10189, 10523	356	133	6879	4.79444	1.82254e-11	1.82338e-11	1.56169e-11
KEGG_PATHWAY	hsa05166:HTLV-I infection	27	2.77778	0.000598022	8498, 1385, 2033, 8295, 9184, 29882, 10714, 6908, 1111, 6722, 1857, 5296, 64682, 5970, 23373, 1387, 51434, 701, 8517, 207, 4775, 208, 54107, 5425, 5426, 5901, 1869	356	254	6879	2.05402	0.121212	0.00993637	0.00851032
KEGG_PATHWAY	hsa03013:RNA transport	26	2.6749	2.10885e-06	50628, 9883, 8892, 3837, 4928, 4686, 5976, 23636, 8662, 9972, 8661, 9775, 100101267, 23511, 8021, 10921, 1965, 5905, 1983, 1982, 1981, 6612, 10189, 7329, 6613, 5901	356	172	6879	2.92092	0.000455408	6.5073e-05	5.57338e-05
KEGG_PATHWAY	hsa05168:Herpes simplex infection	25	2.57202	2.03893e-05	7186, 5781, 6874, 2033, 6908, 3454, 6427, 6426, 6429, 1616, 10454, 2969, 6428, 57506, 3190, 8683, 5430, 5970, 3054, 1965, 27097, 1387, 10629, 8517, 10189	356	183	6879	2.63976	0.00439445	0.000489343	0.000419113
KEGG_PATHWAY	hsa04120:Ubiquitin mediated proteolysis	25	2.57202	9.99922e-08	9320, 11060, 10075, 29882, 672, 55585, 51343, 51588, 10055, 89910, 8924, 10277, 8925, 3093, 64682, 63893, 27338, 118424, 1642, 23295, 55236, 7327, 51434, 7428, 7329	356	137	6879	3.5261	2.15981e-05	8.68493e-06	7.43848e-06
KEGG_PATHWAY	hsa04110:Cell cycle	23	2.36626	2.74899e-07	4172, 5591, 4173, 4174, 64682, 8243, 25, 9700, 4176, 7531, 2033, 9184, 4171, 29882, 1874, 1387, 699, 51343, 1111, 51434, 701, 5347, 1869	356	124	6879	3.58411	5.93765e-05	1.18757e-05	1.01713e-05
KEGG_PATHWAY	hsa04144:Endocytosis	22	2.26337	0.0124733	91782, 9266, 64145, 11021, 2870, 160, 28964, 161, 147179, 9230, 29924, 377, 1785, 23396, 81873, 56904, 55737, 80230, 5878, 8729, 27183, 4218	356	241	6879	1.76393	0.933542	0.0962228	0.082413
KEGG_PATHWAY	hsa03015:mRNA surveillance pathway	19	1.95473	6.49343e-07	11052, 9887, 11051, 9775, 23049, 26528, 10921, 5519, 1478, 23381, 1477, 80335, 53981, 4686, 79869, 10189, 5976, 5515, 5528	356	91	6879	4.03448	0.000140248	2.33764e-05	2.00214e-05
KEGG_PATHWAY	hsa00240:Pyrimidine metabolism	18	1.85185	1.32851e-05	6241, 6240, 5430, 5422, 5433, 124583, 25885, 7372, 790, 10714, 83549, 1841, 54963, 5434, 5425, 54107, 5426, 11128	356	101	6879	3.44371	0.00286549	0.000358698	0.000307218
KEGG_PATHWAY	hsa04722:Neurotrophin signaling pathway	18	1.85185	0.000128278	808, 5296, 5781, 25, 5594, 7531, 5970, 5894, 5170, 2889, 5609, 2885, 1432, 25970, 207, 3654, 208, 818	356	120	6879	2.89846	0.0273294	0.00251892	0.0021574
KEGG_PATHWAY	hsa05161:Hepatitis B	17	1.74897	0.00314283	5296, 5594, 5970, 5894, 1385, 2033, 332, 2885, 1642, 1387, 3454, 8517, 4775, 207, 208, 57506, 1869	356	145	6879	2.26546	0.493343	0.0339426	0.0290712
KEGG_PATHWAY	hsa05164:Influenza A	17	1.74897	0.0173721	5296, 5594, 5970, 5894, 2033, 1965, 3836, 5609, 4928, 103, 1432, 1387, 3454, 11100, 207, 208, 57506	356	174	6879	1.88788	0.977299	0.121045	0.103672
KEGG_PATHWAY	hsa05160:Hepatitis C	17	1.74897	0.00127862	7186, 5296, 5594, 5970, 5894, 5170, 1965, 5519, 2885, 1432, 3454, 8517, 207, 10197, 208, 5515, 57506	356	133	6879	2.46986	0.241458	0.0172613	0.014784
KEGG_PATHWAY	hsa04152:AMPK signaling pathway	16	1.64609	0.00156607	5296, 5211, 7248, 1385, 9230, 5170, 5519, 10645, 1994, 57521, 2475, 207, 208, 5515, 4218, 5528	356	123	6879	2.51357	0.287187	0.0198983	0.0170425
KEGG_PATHWAY	hsa00310:Lysine degradation	15	1.54321	2.17064e-07	4297, 23067, 8085, 6839, 1743, 55870, 84444, 387893, 79813, 9757, 2639, 4967, 9739, 58508, 29072	356	52	6879	5.57395	4.68847e-05	1.17215e-05	1.00392e-05
KEGG_PATHWAY	hsa05215:Prostate cancer	14	1.44033	0.000524291	5296, 5594, 5970, 5894, 1385, 2033, 5170, 2885, 1387, 2475, 8517, 207, 208, 1869	356	88	6879	3.07412	0.107096	0.00943723	0.00808281
KEGG_PATHWAY	hsa04660:T cell receptor signaling pathway	14	1.44033	0.00177467	5296, 5594, 5970, 5894, 5170, 5062, 5609, 2885, 1432, 8517, 4775, 207, 208, 10298	356	100	6879	2.70522	0.318643	0.0212393	0.0181911
KEGG_PATHWAY	hsa04114:Oocyte meiosis	14	1.44033	0.00449683	808, 64682, 8243, 5594, 9700, 7531, 5519, 29882, 699, 51434, 5347, 5515, 5528, 818	356	111	6879	2.43714	0.622243	0.0457017	0.0391427
KEGG_PATHWAY	hsa03030:DNA replication	13	1.33745	1.20624e-07	4172, 4173, 4174, 4176, 5422, 4171, 10535, 10714, 2237, 246243, 5425, 54107, 5426	356	36	6879	6.97776	2.60544e-05	8.68493e-06	7.43848e-06
KEGG_PATHWAY	hsa04919:Thyroid hormone signaling pathway	13	1.33745	0.0151	5296, 5594, 5894, 2033, 5170, 25942, 1387, 2475, 9968, 207, 208, 5469, 10025	356	115	6879	2.18434	0.962615	0.112469	0.0963278
KEGG_PATHWAY	hsa05231:Choline metabolism in cancer	13	1.33745	0.0055551	5296, 5594, 5894, 7248, 10163, 5170, 2885, 23396, 2475, 6667, 207, 8525, 208	356	101	6879	2.48712	0.699782	0.0499654	0.0427945
KEGG_PATHWAY	hsa05211:Renal cell carcinoma	13	1.33745	0.000116377	5296, 5781, 5594, 5894, 2033, 5062, 2889, 2885, 1387, 207, 7428, 208, 10298	356	66	6879	3.80605	0.0248255	0.00251374	0.00215297
KEGG_PATHWAY	hsa04380:Osteoclast differentiation	13	1.33745	0.0374311	7186, 5296, 5594, 5970, 1385, 5609, 2885, 1432, 3454, 8517, 207, 208, 10454	356	131	6879	1.91755	0.999736	0.20731	0.177558
KEGG_PATHWAY	hsa05169:Epstein-Barr virus infection	13	1.33745	0.0230763	7186, 5296, 9612, 5970, 5609, 5708, 1432, 8517, 207, 3654, 208, 5702, 10454	356	122	6879	2.05901	0.993545	0.142414	0.121975
KEGG_PATHWAY	hsa04910:Insulin signaling pathway	13	1.33745	0.0522888	808, 5296, 5594, 5894, 7248, 23265, 5170, 2889, 2885, 57521, 2475, 207, 208	356	138	6879	1.82029	0.999991	0.26266	0.224964
KEGG_PATHWAY	hsa04914:Progesterone-mediated oocyte maturation	12	1.23457	0.00486639	29882, 5296, 64682, 5594, 1432, 5894, 699, 51343, 51434, 5347, 207, 208	356	87	6879	2.66525	0.651357	0.0457017	0.0391427
KEGG_PATHWAY	hsa04012:ErbB signaling pathway	12	1.23457	0.00486639	5296, 5609, 25, 5594, 2885, 5894, 2475, 207, 208, 10298, 818, 5062	356	87	6879	2.66525	0.651357	0.0457017	0.0391427
KEGG_PATHWAY	hsa04620:Toll-like receptor signaling pathway	12	1.23457	0.0202861	5296, 5609, 54472, 5594, 5970, 1432, 3454, 8517, 207, 208, 3654, 10454	356	106	6879	2.18751	0.988048	0.136931	0.117279
KEGG_PATHWAY	hsa05220:Chronic myeloid leukemia	12	1.23457	0.00104751	5296, 5781, 25, 5594, 2885, 5970, 1487, 5894, 8517, 207, 208, 1869	356	72	6879	3.22051	0.202586	0.0161617	0.0138422
KEGG_PATHWAY	hsa04071:Sphingolipid signaling pathway	12	1.23457	0.0449504	5519, 7186, 5296, 5594, 5970, 1432, 5894, 207, 208, 5515, 5170, 5528	356	120	6879	1.9323	0.999952	0.240465	0.205954
KEGG_PATHWAY	hsa04668:TNF signaling pathway	12	1.23457	0.0216065	7186, 5296, 5609, 5594, 5970, 1432, 1385, 8517, 207, 208, 10454, 192111	356	107	6879	2.16707	0.991068	0.141424	0.121127
KEGG_PATHWAY	hsa04066:HIF-1 signaling pathway	10	1.02881	0.0587247	5296, 5594, 5970, 1387, 2475, 2033, 207, 208, 7428, 818	356	96	6879	2.01282	0.999998	0.280774	0.240478
KEGG_PATHWAY	hsa05142:Chagas disease (American trypanosomiasis)	10	1.02881	0.0875335	5519, 5296, 5594, 5970, 1432, 8517, 207, 208, 3654, 5515	356	104	6879	1.85798	1	0.378145	0.323874
KEGG_PATHWAY	hsa05214:Glioma	10	1.02881	0.00578303	808, 5296, 5594, 2885, 5894, 2475, 207, 208, 1869, 818	356	65	6879	2.97277	0.714285	0.0499654	0.0427945
KEGG_PATHWAY	hsa04666:Fc gamma R-mediated phagocytosis	9	0.925926	0.0671375	5296, 5594, 10163, 5894, 81873, 23396, 207, 208, 1072	356	84	6879	2.07033	1	0.306135	0.262199
KEGG_PATHWAY	hsa04917:Prolactin signaling pathway	9	0.925926	0.0289577	5296, 5594, 2885, 5970, 1432, 5894, 207, 208, 30837	356	71	6879	2.4494	0.998248	0.164602	0.140978
KEGG_PATHWAY	hsa05221:Acute myeloid leukemia	9	0.925926	0.00752073	5296, 5594, 2885, 5970, 5894, 2475, 8517, 207, 208	356	56	6879	3.10549	0.804192	0.06248	0.0535129
KEGG_PATHWAY	hsa04662:B cell receptor signaling pathway	9	0.925926	0.0248575	5296, 5594, 2885, 5970, 5894, 8517, 4775, 207, 208	356	69	6879	2.5204	0.995648	0.145114	0.124287
KEGG_PATHWAY	hsa04150:mTOR signaling pathway	9	0.925926	0.00928249	5296, 5594, 7248, 57521, 2475, 207, 208, 5170, 8408	356	58	6879	2.9984	0.866597	0.0742599	0.0636022
KEGG_PATHWAY	hsa04664:Fc epsilon RI signaling pathway	9	0.925926	0.0229679	5296, 5609, 5594, 2885, 1432, 5894, 207, 208, 5170	356	68	6879	2.55746	0.993388	0.142414	0.121975
KEGG_PATHWAY	hsa03022:Basal transcription factors	9	0.925926	0.00186827	6908, 27097, 2962, 6872, 6874, 10629, 6873, 2969, 2071	356	45	6879	3.86461	0.332305	0.0212393	0.0181911
KEGG_PATHWAY	hsa03410:Base excision repair	8	0.823045	0.00122348	10714, 2237, 3980, 5425, 54107, 5426, 7515, 142	356	33	6879	4.68437	0.232359	0.0172613	0.014784
KEGG_PATHWAY	hsa05223:Non-small cell lung cancer	8	0.823045	0.0241112	5296, 5594, 2885, 5894, 207, 208, 5170, 1869	356	56	6879	2.76043	0.994866	0.144667	0.123905
KEGG_PATHWAY	hsa05213:Endometrial cancer	8	0.823045	0.016563	5296, 5594, 2885, 5894, 8312, 207, 208, 5170	356	52	6879	2.97277	0.972883	0.119254	0.102139
KEGG_PATHWAY	hsa05230:Central carbon metabolism in cancer	8	0.823045	0.0456439	5296, 5594, 5211, 5894, 2475, 207, 208, 51548	356	64	6879	2.41538	0.999959	0.240465	0.205954
KEGG_PATHWAY	hsa05212:Pancreatic cancer	8	0.823045	0.0489912	5296, 5594, 5970, 5894, 8517, 207, 208, 1869	356	65	6879	2.37822	0.999981	0.251955	0.215794
KEGG_PATHWAY	hsa04920:Adipocytokine signaling pathway	8	0.823045	0.06803	7186, 10645, 5781, 5970, 2475, 8517, 207, 208	356	70	6879	2.20835	1	0.306135	0.262199
KEGG_PATHWAY	hsa05210:Colorectal cancer	7	0.720165	0.0989334	5296, 332, 5594, 5894, 8312, 207, 208	356	62	6879	2.18163	1	0.397446	0.340405
KEGG_PATHWAY	hsa04210:Apoptosis	7	0.720165	0.0989334	7186, 5296, 5970, 8517, 207, 208, 2021	356	62	6879	2.18163	1	0.397446	0.340405
KEGG_PATHWAY	hsa03460:Fanconi anemia pathway	7	0.720165	0.0539327	9894, 672, 80233, 8940, 2177, 2176, 84464	356	53	6879	2.5521	0.999994	0.26476	0.226762
KEGG_PATHWAY	hsa03420:Nucleotide excision repair	6	0.617284	0.0930146	10714, 1642, 5425, 54107, 5426, 2071	356	47	6879	2.46677	1	0.393944	0.337406
KEGG_PATHWAY	hsa04330:Notch signaling pathway	6	0.617284	0.0996856	9794, 9612, 1487, 1387, 2033, 1857	356	48	6879	2.41538	1	0.397446	0.340405
KEGG_PATHWAY	hsa03440:Homologous recombination	5	0.514403	0.0597944	10714, 5892, 8940, 5425, 7517	356	29	6879	3.33156	0.999998	0.280774	0.240478
KEGG_PATHWAY	hsa03020:RNA polymerase	5	0.514403	0.0803841	5430, 5433, 5434, 25885, 11128	356	32	6879	3.01922	1	0.354346	0.303491

## Sheet: (7) subunit specific enrichment
Supplemental Table 7: KEGG pathways enrichment of NELF subunit specific co-expressing genes (shared genes excluded)
Subunit	Term	Count	%	PValue	Genes	List Total	Pop Hits	Pop Total	Fold Enrichment	Bonferroni	Benjamini	FDR
NELFA	hsa04150:mTOR signaling pathway	4	1.3245	0.0201193	673, 6794, 7249, 25989	70	58	6879	6.77734	0.919559	1	1
NELFA	hsa03040:Spliceosome	5	1.65563	0.0440081	51690, 151903, 84991, 5093, 8175	70	133	6879	3.69441	0.99623	1	1
NELFB	hsa04144:Endocytosis	14	7.69231	4.08212e-07	91782, 9266, 160, 161, 147179, 377, 1785, 23396, 81873, 56904, 55737, 80230, 8729, 4218	68	241	6879	5.87662	6.73527e-05	6.7355e-05	6.28646e-05
NELFB	hsa04722:Neurotrophin signaling pathway	8	4.3956	0.000150841	808, 2889, 25, 5594, 2885, 207, 3654, 818	68	120	6879	6.74412	0.0245834	0.0124444	0.0116147
NELFB	hsa04012:ErbB signaling pathway	6	3.2967	0.00150358	25, 5594, 2885, 207, 818, 5062	68	87	6879	6.97667	0.219856	0.0826967	0.0771836
NELFB	hsa05231:Choline metabolism in cancer	6	3.2967	0.00290316	5594, 2885, 7248, 10163, 23396, 207	68	101	6879	6.00961	0.381042	0.0887634	0.0828459
NELFB	hsa05131:Shigellosis	5	2.74725	0.0033684	25, 5594, 10163, 81873, 8517	68	64	6879	7.90326	0.426916	0.0887634	0.0828459
NELFB	hsa05214:Glioma	5	2.74725	0.00356329	808, 5594, 2885, 207, 818	68	65	6879	7.78167	0.445114	0.0887634	0.0828459
NELFB	hsa05211:Renal cell carcinoma	5	2.74725	0.00376572	2889, 5594, 2885, 207, 5062	68	66	6879	7.66377	0.463408	0.0887634	0.0828459
NELFB	hsa05220:Chronic myeloid leukemia	5	2.74725	0.00514628	25, 5594, 2885, 8517, 207	68	72	6879	7.02512	0.573153	0.106142	0.0990659
NELFB	hsa04666:Fc gamma R-mediated phagocytosis	5	2.74725	0.00884837	5594, 10163, 81873, 23396, 207	68	84	6879	6.02153	0.769263	0.153167	0.142956
NELFB	hsa05160:Hepatitis C	6	3.2967	0.00928283	5519, 5594, 2885, 8517, 207, 57506	68	133	6879	4.56369	0.785366	0.153167	0.142956
NELFB	hsa04910:Insulin signaling pathway	6	3.2967	0.0107871	808, 2889, 5594, 2885, 7248, 207	68	138	6879	4.39834	0.832964	0.161807	0.15102
NELFB	hsa04660:T cell receptor signaling pathway	5	2.74725	0.0160207	5594, 2885, 8517, 207, 5062	68	100	6879	5.05809	0.930388	0.213822	0.199567
NELFB	hsa05221:Acute myeloid leukemia	4	2.1978	0.016953	5594, 2885, 8517, 207	68	56	6879	7.22584	0.940468	0.213822	0.199567
NELFB	hsa05142:Chagas disease (American trypanosomiasis)	5	2.74725	0.018253	5519, 5594, 8517, 207, 3654	68	104	6879	4.86355	0.952144	0.213822	0.199567
NELFB	hsa04620:Toll-like receptor signaling pathway	5	2.74725	0.0194383	54472, 5594, 8517, 207, 3654	68	106	6879	4.77178	0.960793	0.213822	0.199567
NELFB	hsa04014:Ras signaling pathway	7	3.84615	0.0221543	808, 25, 5594, 2885, 8517, 207, 5062	68	226	6879	3.13333	0.975191	0.228466	0.213235
NELFB	hsa04662:B cell receptor signaling pathway	4	2.1978	0.0293142	5594, 2885, 8517, 207	68	69	6879	5.86445	0.992621	0.28452	0.265552
NELFB	hsa04152:AMPK signaling pathway	5	2.74725	0.0314446	5519, 5211, 7248, 207, 4218	68	123	6879	4.11227	0.994865	0.288242	0.269026
NELFB	hsa04261:Adrenergic signaling in cardiomyocytes	5	2.74725	0.0450036	808, 5519, 5594, 207, 818	68	138	6879	3.66528	0.999498	0.370944	0.346215
NELFB	hsa04510:Focal adhesion	6	3.2967	0.0496094	2889, 5594, 2885, 2909, 207, 5062	68	206	6879	2.94646	0.999774	0.370944	0.346215
NELFCD	hsa03008:Ribosome biogenesis in eukaryotes	8	4.30108	2.8e-05	55341, 10528, 55127, 23560, 7514, 55131, 10248, 1736	72	87	6879	8.78544	0.00265774	0.00266124	0.00266124
NELFCD	hsa04110:Cell cycle	7	3.76344	0.00167218	4175, 23594, 6502, 8318, 3065, 5933, 9088	72	124	6879	5.39348	0.146996	0.059221	0.059221
NELFCD	hsa03013:RNA transport	8	4.30108	0.00187014	8893, 25929, 7514, 79902, 23279, 10762, 10248, 5903	72	172	6879	4.4438	0.162915	0.059221	0.059221
NELFCD	hsa04122:Sulfur relay system	3	1.6129	0.00448047	55687, 27304, 9054	72	10	6879	28.6625	0.347276	0.106411	0.106411
NELFCD	hsa03040:Spliceosome	6	3.22581	0.0117737	56259, 6432, 23350, 9129, 6431, 27339	72	133	6879	4.31015	0.675392	0.2237	0.2237
NELFCD	hsa03018:RNA degradation	4	2.15054	0.0448081	5394, 54512, 57472, 87178	72	77	6879	4.9632	0.987159	0.709462	0.709462
NELFE	hsa03050:Proteasome	16	2.49221	2.687e-12	5690, 5694, 5695, 5686, 5717, 5707, 5718, 5719, 5709, 5710, 5700, 5701, 10213, 5714, 5704, 5705	223	44	6879	11.2173	5.34705e-10	5.34712e-10	5.07842e-10
NELFE	hsa03040:Spliceosome	18	2.80374	1.07552e-06	51729, 10262, 22938, 6631, 5356, 57461, 153527, 10946, 83443, 10286, 988, 10992, 57819, 51645, 9939, 1659, 6628, 11017	223	133	6879	4.17485	0.000214006	0.000105655	0.000100346
NELFE	hsa05169:Epstein-Barr virus infection	17	2.64798	1.59279e-06	22938, 3066, 5717, 5707, 5718, 5719, 1017, 5709, 8737, 5710, 5601, 5700, 5701, 10213, 5714, 5704, 5705	223	122	6879	4.29843	0.000316915	0.000105655	0.000100346
NELFE	hsa04914:Progesterone-mediated oocyte maturation	12	1.86916	9.97557e-05	10459, 891, 51529, 1017, 3326, 994, 995, 996, 2773, 8697, 5566, 5601	223	87	6879	4.25483	0.0196566	0.00496285	0.00471346
NELFE	hsa04110:Cell cycle	14	2.18069	0.000166797	51529, 8697, 3066, 7272, 10459, 891, 2932, 991, 1017, 994, 995, 996, 1871, 10971	223	124	6879	3.48279	0.0326505	0.00663854	0.00630495
NELFE	hsa00240:Pyrimidine metabolism	12	1.86916	0.000380932	1503, 661, 10623, 5432, 9533, 29922, 5557, 5436, 5558, 5438, 10201, 10621	223	101	6879	3.66505	0.0730169	0.0126343	0.0119994
NELFE	hsa03020:RNA polymerase	7	1.09034	0.000473222	661, 10623, 5432, 9533, 5436, 5438, 10621	223	32	6879	6.7479	0.0898934	0.0131573	0.0124961
NELFE	hsa03022:Basal transcription factors	8	1.24611	0.000528936	129685, 6882, 4331, 2960, 6878, 51616, 2968, 2957	223	45	6879	5.48401	0.099933	0.0131573	0.0124961
NELFE	hsa00230:Purine metabolism	15	2.33645	0.00158385	5432, 9533, 5631, 29922, 661, 10623, 158, 204, 8833, 5557, 5436, 5558, 5438, 10201, 10621	223	176	6879	2.62905	0.27053	0.0350207	0.0332609
NELFE	hsa05203:Viral carcinogenesis	16	2.49221	0.00249484	22938, 4893, 8841, 3066, 572, 991, 1017, 1388, 28973, 2960, 5566, 5700, 10488, 10971, 2957, 2968	223	205	6879	2.40761	0.391703	0.0496472	0.0471524
NELFE	hsa04114:Oocyte meiosis	11	1.7134	0.00298608	10459, 891, 51529, 23291, 991, 1017, 995, 996, 8697, 5566, 10971	223	111	6879	3.05696	0.448503	0.0540209	0.0513063
NELFE	hsa03420:Nucleotide excision repair	7	1.09034	0.00374867	4331, 5981, 5984, 6117, 5886, 2072, 2968	223	47	6879	4.59431	0.526398	0.0621655	0.0590416
NELFE	hsa03008:Ribosome biogenesis in eukaryotes	9	1.40187	0.00677621	55651, 10436, 10799, 22803, 3692, 51077, 1460, 84916, 10775	223	87	6879	3.19112	0.74155	0.103728	0.0985156
NELFE	hsa04962:Vasopressin-regulated water reabsorption	6	0.934579	0.0130472	1778, 51143, 5566, 10540, 1639, 10488	223	44	6879	4.20648	0.926721	0.185457	0.176138
NELFE	hsa04141:Protein processing in endoplasmic reticulum	12	1.86916	0.020506	81567, 23193, 6396, 3326, 1388, 6048, 55968, 5886, 5601, 6745, 29927, 6184	223	169	6879	2.19036	0.983806	0.254592	0.241798
NELFE	hsa05016:Huntington's disease	13	2.02492	0.0211368	5432, 1175, 3066, 163, 4718, 83544, 5436, 10540, 1639, 4712, 10488, 5438, 4726	223	192	6879	2.08864	0.985754	0.254592	0.241798
NELFE	hsa04130:SNARE interactions in vesicular transport	5	0.778816	0.0229332	662, 6845, 6811, 10652, 9570	223	34	6879	4.5364	0.990116	0.254592	0.241798
NELFE	hsa03013:RNA transport	12	1.86916	0.0230284	8563, 10799, 8891, 6396, 10419, 9513, 79897, 8668, 59343, 9939, 1967, 10775	223	172	6879	2.15215	0.990306	0.254592	0.241798
NELFE	hsa03460:Fanconi anemia pathway	6	0.934579	0.0273358	91442, 7398, 378708, 2178, 6117, 2072	223	53	6879	3.49217	0.995976	0.27578	0.261921
NELFE	hsa03030:DNA replication	5	0.778816	0.0277166	5981, 5984, 6117, 5557, 5558	223	36	6879	4.28438	0.996278	0.27578	0.261921
NELFE	hsa04120:Ubiquitin mediated proteolysis	10	1.55763	0.032696	65264, 51529, 23291, 4591, 991, 996, 8697, 9820, 9040, 10054	223	137	6879	2.25164	0.99866	0.309833	0.294264
NELFE	hsa00563:Glycosylphosphatidylinositol(GPI)-anchor biosynthesis	4	0.623053	0.0452259	8733, 10026, 284098, 51604	223	25	6879	4.93561	0.9999	0.409089	0.388531

## Sheet: (8) Other constructs
Supplemental Table 8: Constructs used in the study other than NELFB mutants
Name	Source	Backbone	Backbone Cat.
pBabe Neo osTIR1-9Myc	Commercial	pBabe	Addgene, #80072
pCDH-osTir1-mCherry-T2A-puro	osTir1 was cloned into BamHI	pCDH-CMV-mCherry-T2A-Puro	Addgene, #72264
pCMV-mNELFB-AID-BSD	mouse NELFB with mAID tag was cloned into XbaI	pLenti6.3/V5-DEST-GFP	Addgene, #40125
pCMV-hNELFB(silent mutant)-AID-BSD	human NELFB resistant to sgRNA with mAID tag was cloned into XbaI	pLenti6.3/V5-DEST-GFP	Addgene, #40125
pLenti-CMV-neo-NELFB-APEX2	mouse NELFB with APEX2 was cloned into XbaI and SalI	pLenti-CMV-GFP	Addgene, #17447
pLenti-CMV-neo-MT144-APEX2	mouse NELFB mutant (LL)144AA with APEX2 was cloned into XbaI and SalI	pLenti-CMV-GFP	Addgene, #17447
pLenti-CMV-neo-MT194-APEX2	mouse NELFB mutant (DKE)194AAA with APEX2 was cloned into XbaI and SalI	pLenti-CMV-GFP	Addgene, #17447
pWZL Neo Myr Flag AKT1	Commercial	pWZL	Addgene, #1000000012
pWZL Neo Myr Flag PKM2	Commercial	pWZL	Addgene, #1000000012
pWZL Neo Myr Flag AKT3	Commercial	pWZL	Addgene, #1000000012
pWZL Neo Myr Flag RPS6KB1	Commercial	pWZL	Addgene, #1000000012
pWZL Neo Myr Flag PIK3CB	Commercial	pWZL	Addgene, #1000000012
pWZL Neo Myr Flag PIK3CG	Commercial	pWZL	Addgene, #1000000012
pWZL Neo Myr Flag CDK9	Commercial	pWZL	Addgene, #1000000012
pWZL Neo Myr Flag MAP2K7	Commercial	pWZL	Addgene, #1000000012
pWZL Neo Myr Flag PAK4	Commercial	pWZL	Addgene, #1000000012
pWZL Neo Myr Flag PDK1	Commercial	pWZL	Addgene, #1000000012
pWZL Neo Myr Flag NTRK3	Commercial	pWZL	Addgene, #1000000012

## Sheet: (9) sgRNA sequence
Supplemental Table 9: sgRNA sequence
Name	sequence
human NELFB-Δ-C60 sgRNA	CAGAAGGCCCTGGAGCCTAC
mouse NELFCD sgRNA	TGATCAAGCACTTCGACCCT
human NELFB sgRNA	GAACGTGAAGCTGTACGACA

## Sheet: (10) Primers
Supplemental Table 10: Primer Information
Name	Experiment	Forward	Reverse
WT-NELFB to pLenti-neo-XbaI-SalI	Cloning	ATAGAAGACACCGACTCTAGGGATCCGGAGGTACTCACGATGAA	TCCAGAGGTTGATTGTCGACCTCGAGTGAGCTGAAGGTACGCTGTAT
Δ-N78	Truncation	GGAGGTACTCACGATGAATTCGGCCACAATGGAACAATTTCAGACAGAG	GTCTTTGTAGTCGTACTCGAGCAGTGTGGCTGGAGCA
Δ-C60	Truncation	GGAGGTACTCACGATGAATTCCATTAATGGGTAGCAAGTCGCTG	GTCTTTGTAGTCGTACTCGAGCTGCAGCTTGGAAGGGGCC
LXXAA-144	Mutagenesis	AGAGGTACAAGAAGCTGGAAGACGCTGCGGAAAAGAGCTTTTCTTTGGTCA	TGACCAAAGAAAAGCTCTTTTCCGCAGCGTCTTCCAGCTTCTTGTACCTCT
LXXAA-392	Mutagenesis	TCCTCCTACTACTTAGGGCGGCGGCACTGGGCCAAGGTG	CACCTTGGCCCAGTGCCGCCGCCCTAAGTAGTAGGAGGA
LXXAA-492	Mutagenesis	AAGAATGCTCTCCTGCGCGCGGCGCCTGGACTTGTGGAAAC	GTTTCCACAAGTCCAGGCGCCGCGCGCAGGAGAGCATTCTT
(DKL)120AAA	Mutagenesis	AGTCAGTGTTTGATGAACTACGTGCCGCAGCTCTGGAACGAGTGTCAGCAATTGC	GCAATTGCTGACACTCGTTCCAGAGCTGCGGCACGTAGTTCATCAAACACTGACT
(GKA)133AAA	Mutagenesis	CAGCAATTGCCTCTGAGGCAGCGGCAGAGGAGAGGTACAA	TTGTACCTCTCCTCTGCCGCTGCCTCAGAGGCAATTGCTG
(KKL)140AAA	Mutagenesis	GAGGGAAAGGCAGAGGAGAGGTACGCGGCGGCGGAAGACCTTCTGGAAAAGAGCTT	AAGCTCTTTTCCAGAAGGTCTTCCGCCGCCGCGTACCTCTCCTCTGCCTTTCCCTC
(DKE)183AAA	Mutagenesis	GAAGCTGGTGATGGCTGCCGCGGCGTTGTACCGGGCATGTG	CACATGCCCGGTACAACGCCGCGGCAGCCATCACCAGCTTC
(VKR)194AAA	Mutagenesis	CCGGGCATGTGCTGTGGAAGCGGCGGCGCAGATTTGGCAAGACAACC	GGTTGTCTTGCCAAATCTGCGCCGCCGCTTCCACAGCACATGCCCGG
(LKQ)216AAA	Mutagenesis	GGCTCTCTTTGGTGATGAAGTCTCACCAGCGGCGGCGCAGTATATCCTAGAGAAAGAGAGTG	CACTCTCTTTCTCTAGGATATACTGCGCCGCCGCTGGTGAGACTTCATCACCAAAGAGAGCC
(GKN)258AAA	Mutagenesis	CAGAAGCTGACGCAGATGGTAGCGGCGGCTGTGAAGCTGTACGACATGGTG	CACCATGTCGTACAGCTTCACAGCCGCCGCTACCATCTGCGTCAGCTTCTG
(SKR)326AAA	Mutagenesis	CATCCGGGAACGGTTTGTGGACGCCGCAGCAGCCCGGGAGCTTCAGGGATTT	AAATCCCTGAAGCTCCCGGGCTGCTGCGGCGTCCACAAACCGTTCCCGGATG
(PKM)412AAA	Mutagenesis	GATAGCCAGGTCTTCAAGGAGGCTGCGGCGGAGGCAGAGCTCATCACCAA	TTGGTGATGAGCTCTGCCTCCGCCGCAGCCTCCTTGAAGACCTGGCTATC
(NKN)486AAA	Mutagenesis	CTATACTACGTCCTACACATCACCAAGCAGAGAGCCGCGGCTGCTCTCCTGCGCCTGC	GCAGGCGCAGGAGAGCAGCCGCGGCTCTCTGCTTGGTGATGTGTAGGACGTAGTATAG
(RKE)545AAA	Mutagenesis	CTTCCTCACTGCCTCTCCCGCGGCGGCGAATGTGCACCGTCATGTG	CACATGACGGTGCACATTCGCCGCCGCGGGAGAGGCAGTGAGGAAG
(PLL)211AAA	Mutagenesis	GGCTCTCTTTGGTGATGAAGTCTCAGCAGCGGCGAAGCAGTATATCCTAGAGAAAGA	TCTTTCTCTAGGATATACTGCTTCGCCGCTGCTGAGACTTCATCACCAAAGAGAGCC
(QYI)215AAA	Mutagenesis	GTGATGAAGTCTCACCACTGCTGAAGGCGGCTGCCCTAGAGAAAGAGAGTGCGCTCT	AGAGCGCACTCTCTTTCTCTAGGGCAGCCGCCTTCAGCAGTGGTGAGACTTCATCAC
(LR)285AA	Mutagenesis	GGAATGTGCACTACTGCACGGCAGCAGCTGCGCTGCTCATGTCTTTGCATG	CATGCAAAGACATGAGCAGCGCAGCTGCTGCCGTGCAGTAGTGCACATTCC
AID tagged NELFB-silent mutant (to sgRNA)	231; NELFB-AID cells	GACGCGGATGGTGGGGAAAAATGTTAAGCTGTACGACATGG	CCATGTCGTACAGCTTAACATTTTTCCCCACCATCCGCGTC
